# Supplementary material for: FATP4 Switches Cellular Lipid Utilization via the PI3K-AKT Pathway in Goat Preadipocytes
Source: Animals (Basel). 2026 Apr 8;16(8):1129. doi: 10.3390/ani16081129 (PMC13114080; doi:10.3390/ani16081129)
Supplement: Supplementary file 1 [file animals-16-01129-s001.zip]

Archive with 1 entries (1 files):
- animals-4208642-supplementary.xlsx
