# Supplementary material for: FATP4 Switches Cellular Lipid Utilization via the PI3K-AKT Pathway in Goat Preadipocytes
Source: Animals (Basel). 2026 Apr 8;16(8):1129. doi: 10.3390/ani16081129 (PMC13114080; doi:10.3390/ani16081129)
Supplement: Supplementary file 1 [file animals-16-01129-s001.zip › animals-4208642-supplementary.xlsx]

## Sheet: Table S1
Table S1: Primers for quantitative real-time PCR (RT-qPCR)
Gene	Full name	Sequence (5’-3‘)	Tm/℃	Products length/bp	Genbank ID
FATP4	Fatty acid transport protein 4	F: GTCCTCGTCTTTGGCAGTGA	60	119	PP442025
		R:TCCTCGTTGACACGAACCAG
ACSL1	Acyl-CoA synthetase long-chain family member 1	F: TGACTGTTGCTGGAGACTGG	60	199	XM_005698718
		R: CAGCCGTCTTTATCCAGAGC
DGAT1	Diacylglycerol O-acyltransferase 1	F: CCACTGGGACCTGAGGTGTC	60	101	XM_018058728
		R: GCATCACCACACACCAATTCA
DGAT2	Diacylglycerol O-acyltransferase 2	F: CATGTACACATTCTGCACCGATT	60	100	NM_001314305
		R: TGACCTCCTGCCACCTTTCT
ATGL	Adipose triglyceride lipase	F: GGAGCTTATCCAGGCCAATG	60	180	NM_001285739
		R: TGCGGGCAGATGTCACTCT
SCD1	Stearoyl-CoA desaturase 1	F: CCATCGCCTGTGGAGTCAC	60	256	NM_001285619
		R: GTCGGATAAATCTAGCGTAGCA
SCD5	Stearoyl-CoA desaturase 5	F: CTGCTCTGGGCCTATTTCTG	60	165	XM_018043055
		R: CCTCGACCACTCGAAGATGT
LPL	lipoprotein lipase	F: AGGACACTTGCCACCTCATTC	60	169	XM_013966067.2
		R: TTGGAGTCTGGTTCCCTCTTGT
CD36	fatty acid translocase	F:ATGGGTTGCAATAGAAACTGTGGGC	60	300	XM_018046617.1
		R: CTTGGCTAGATAACGAACTCTGT
UXT	Ubiquitously expressed transcript	F: GCAAGTGGATTTGGGCTGTAAC	60	180	XM_005700842
		R: ATGGAGTCCTTGGTGAGGTTGT
FASN	fatty acid synthase	F: GGGCTCCACCACCGTGTTCCA	60	226	NM_001285629.1
		R: GCTCTGCTGGGCCTGCAGCTG
PPARα	peroxisome proliferator activated receptor alpha	F: TACTCTCGGCAGACTTCCTAC	60	360	XM_018048907.1
		R: CCTCCTCACATCTGTCATACAC
ELOVL3	ELOVL fatty acid elongase 3	F: CTGTCGGTATCCTGGCTTAT	55	151	XM_005698356
		R: GCTTTGATCTTGGGAATTATGT
ACC	Acetyl-CoA carboxylase	S: CTCCAACCTCAACCACTACGG	60	171	XM_018064174.1
		A: GGGGAATCACAGAAGCAGCC
SREBP1c	Sterol regulatory element-binding protein 1	S: AAGTGGTGGGCCTCTCTGA	58	127	NM_001285755.1
		A: GCAGGGGTTTCTCGGACT
ACOX1	Acyl-CoA oxidase 1	S: CGAGTTCATTCTCAACAGTCCT	60	211	XM_018063771
		A: GCATCTTCAAGTAGCCATTATCC
ATGL	Adipose triglyceride lipase	S: GGAGCTTATCCAGGCCAATG	60	178	NM_001285739
		A: TGCGGGCAGATGTCACTCT
HSL	Hormone-sensitive lipase	S: TGCCCAAGACAGAGCCAATG	60	181	EU273879.1
		A: GCGGAGGAGCCGAGTATCT
CIDEA	Cell Death Inducing DFFA Like Effector A	S: CAGGGGCAGAAATGGACACC	60	118	KP120985
		A:CAATGACATCCTTGGGGCTC
CIDEB	Cell Death Inducing DFFA Like Effector B	F:CAGCCGCTACCCGTCAGGAACT	60	233	OM937126.1
		A:CTTGCTGTGCTTGGGCTTCTCC
CCND1	cyclin D1	S: GGGCAAGTTGAAATGGAA	60	173	XM_005680985.3
		A: TCATCGACGGCGGGTAC
CDK4	cyclin dependent kinase 4	S: AAGTGGTGGGACAGTCAAGC	60	199	XM_005680266.3
		A: ACAGAAGAGAGGCTTTCGACG
CDK1	cyclin dependent kinase 1	S: AGATTTTGGCCTTGCCAGAG	60	103	XM_005699058.3
		A: AGCTGACCCCAGCAATACTT
PCNA	proliferating cell nuclear antigen	S: ATCAGCTCAAGTGGCGTGAA	60	213	XM_005688167.3
		A: TGCCAAGGTGTCCGCATTAT
Bax	BCL2 associated X	S:TTTCCGACGGCAACTTCAA	60	246	XM_018062751.1
		A:TGAGCACTCCAGCCACAAA
Bcl-2	cell lymphoma-2	S:ATGTGTGTGGAGAGCGTCAA	60	187	NM_001314213.1
		A:CCTTCAGAGACAGCCAGGAG
Caspase3	cysteinyl aspartate specific proteinase3	S:GACGTGGATGCAGCAAACCTCA	60	168	XM_018041755.1
		A:TTCACCATGGCTTAGAAGCACG
Caspase7	cysteinyl aspartate specific proteinase7	S:GGAACAGATGGCAAGACAGCAATAAAG	60	101	XM_018041755.1
		A:GCCTGAATGAAGAAGAGTTTGGGTTTC

## Sheet: Table S2
Table S2: ALL_FPKM
gene	NC1	NC2	NC3	SI1	SI2	SI3
ENSCHIG00000000001	0	0	0	0	0	0
ENSCHIG00000000002	87.9722	30.3735	131.67	82.252	53.45	103.374
ENSCHIG00000000003	0	0	0	0	0	0
ENSCHIG00000000004	44.551	32.961	31.7526	29.753	34.802	40.2696
ENSCHIG00000000005	0	0	0	0	0	0
ENSCHIG00000000006	83.776	51.2209	22.391	24.4777	12.7251	80.458
ENSCHIG00000000007	0	0	0	0	0	0
ENSCHIG00000000008	0	0	0	0	0	0
ENSCHIG00000000009	0	0	0	0	0	0
ENSCHIG00000000010	348.28	276.432	205.43	140.359	215.985	382.114
ENSCHIG00000000011	0	42.9914	0	0	0	0
ENSCHIG00000000012	36.2726	83.4906	0	169.57	88.1538	0
ENSCHIG00000000013	0	0	0	0	0	0
ENSCHIG00000000014	0	0	0	0	0	0
ENSCHIG00000000015	8170.94	2329.76	2780.65	9807.65	8408.32	3260.36
ENSCHIG00000000016	160.374	83.8959	99.2933	83.3035	122.046	193.283
ENSCHIG00000000017	242301	113046	95498.8	332697	298136	48590.1
ENSCHIG00000000018	0	0	0	0	0	0
ENSCHIG00000000019	285.408	303.203	213.849	248.034	168.962	310.899
ENSCHIG00000000020	0	0	0	0	0	0
ENSCHIG00000000021	113.764	58.1904	0	0	0	0
ENSCHIG00000000022	242.563	203.026	555.314	455.3	410.867	644.47
ENSCHIG00000000023	517.162	503.34	304.887	320.864	349.13	490.548
ENSCHIG00000000024	0	0	0	0	0	0
ENSCHIG00000000025	7.23355	33.2997	10.3111	0	17.5798	13.0768
ENSCHIG00000000026	0	0	0	0	0	0
ENSCHIG00000000027	0	0	0	0	0	0
ENSCHIG00000000028	848.194	953.174	794.821	938.236	803.364	1365.91
ENSCHIG00000000029	0	0	0	0	0	0
ENSCHIG00000000030	0	0	0	0	0	0
ENSCHIG00000000031	0	0	0	0	0	0
ENSCHIG00000000032	508.533	578.932	1179.41	1294.68	1105.63	1734.3
ENSCHIG00000000033	48378.2	45148.5	21324.7	111253	100697	20180.7
ENSCHIG00000000034	3445.9	2003.77	723.867	6189.32	6435.23	786.883
ENSCHIG00000000035	250.281	149.075	87.626	128.293	74.6988	87.3165
ENSCHIG00000000036	0	41.1489	254.831	0	0	0
ENSCHIG00000000037	550239	825809	418818	1.29883e+06	1.08722e+06	238843
ENSCHIG00000000038	0	0	0	0	14.0801	0
ENSCHIG00000000039	0	0	0	0	0	0
ENSCHIG00000000040	0	0	0	0	0	0
ENSCHIG00000000041	0	0	0	0	0	0
ENSCHIG00000000042	0	0	0	0	0	0
ENSCHIG00000000043	22.1488	35.6867	9.47159	36.24	64.5941	28.0284
ENSCHIG00000000044	0	0	0	0	0	0
ENSCHIG00000000045	0	0	0	0	0	0
ENSCHIG00000000046	3.27165	22.5916	18.6543	7.64729	15.9023	11.829
ENSCHIG00000000047	0	0	0	0	0	0
ENSCHIG00000000048	0	0	0	0	0	0
ENSCHIG00000000049	0	0	0	0	0	0
ENSCHIG00000000050	12.3405	3.5506	2.19885	0	1.87446	0
ENSCHIG00000000051	0	0	0	0	0	0
ENSCHIG00000000052	0	0	0	0	0	0
ENSCHIG00000000053	0	0	0	0	0	0
ENSCHIG00000000054	0	0	0	0	0	0
ENSCHIG00000000055	0	0	0	0	0	0
ENSCHIG00000000056	0	0	0	0	0	0
ENSCHIG00000000057	91.9667	158.764	56.1832	30.7096	15.9649	23.7511
ENSCHIG00000000058	1.8097	3.33238	0.515926	0	0	5.23451
ENSCHIG00000000059	0	0	0	0	0	0
ENSCHIG00000000060	0	0	0	0	0	0
ENSCHIG00000000061	0	0	0	0	0	0
ENSCHIG00000000062	0	0	0	0	0	0
ENSCHIG00000000063	0	0	0	0	0	0
ENSCHIG00000000064	4.39861	15.1868	6.27	3.42717	14.2533	7.95181
ENSCHIG00000000065	3.54673	4.76216	0.842615	1.38171	1.43661	0
ENSCHIG00000000066	1.46492	0	0	0	0	0
ENSCHIG00000000067	21.6381	33.2037	6.85424	0	0	0
ENSCHIG00000000068	1.87969	4.14631	0.446568	2.19684	2.28412	1.1327
ENSCHIG00000000069	11.5072	13.2433	0	13.4487	41.9491	0
ENSCHIG00000000070	12.9679	19.8993	0	20.2079	73.5376	46.8868
ENSCHIG00000000071	0.275998	0.508224	0.157369	0.129026	0.134153	0
ENSCHIG00000000072	0	0	0	0	0	0
ENSCHIG00000000073	0.589127	1.80803	0	0.918035	0.477255	0
ENSCHIG00000000074	0.320421	0.368765	0	0	0	0
ENSCHIG00000000075	4.27831	7.87809	0	4.00012	2.07953	1.54686
ENSCHIG00000000076	1.93836	1.78465	0.552607	0.906161	0	0.700833
ENSCHIG00000000077	1.06616	2.45404	0.759879	0	0	0
ENSCHIG00000000078	0	0	0	0	0	0
ENSCHIG00000000079	0	0	0	0	0	0
ENSCHIG00000000080	0	0	0	0	0	0
ENSCHIG00000000081	0	0	0	0	0	0
ENSCHIG00000000082	0.802388	0.55407	0.686259	0	0	0
ENSCHIG00000000083	17.3806	30.0044	12.3876	20.3131	21.1202	31.4207
ENSCHIG00000000084	0	0	0	0	0	0
ENSCHIG00000000085	0	0	0	0	0	0
ENSCHIG00000000086	0	0	0	0	0	0
ENSCHIG00000000087	5.78417	5.32549	0	2.70403	0	1.04566
ENSCHIG00000000088	0	0	0	0	0	0
ENSCHIG00000000089	2.64009	3.03842	0	6.17107	6.41626	0
ENSCHIG00000000090	0	0	0	0	0	0
ENSCHIG00000000091	0	0	0	0	0	0
ENSCHIG00000000092	0	0	0	0	0	0
ENSCHIG00000000093	2.6654	4.09006	3.79939	8.30696	6.47776	6.42468
ENSCHIG00000000094	0	0	0	0	0	0
ENSCHIG00000000095	0	0	0	0	0	0
ENSCHIG00000000096	5.81238	6.68933	0	0	0	2.10152
ENSCHIG00000000097	8.49274	6.84186	1.2106	0	0	0
ENSCHIG00000000098	1.92228	0	0	0	0	0
ENSCHIG00000000099	13.384	7.70167	0	0	0	0
ENSCHIG00000000100	5.29378	2.9138	0	0.537997	0	0
ENSCHIG00000000101	11.0649	14.7603	2.86773	2.64514	0.611164	2.5004
ENSCHIG00000000102	8.87521	10.2143	0	0	0	48.1338
ENSCHIG00000000103	0	0	0	0	0	0
ENSCHIG00000000104	0	2.62095	0	0	0	0
ENSCHIG00000000105	1.09965	1.26556	0	0	0	0
ENSCHIG00000000106	4.22874	7.64776	1.72225	2.82413	0	5.46051
ENSCHIG00000000107	0	0	0	0	0	0
ENSCHIG00000000108	7.05845	5.41561	0	0	0	0
ENSCHIG00000000109	7.53291	22.7573	4.02667	15.4068	18.3073	0
ENSCHIG00000000110	0	0	0	0	0	0
ENSCHIG00000000111	6.74612	5.17597	0	10.5124	0	0
ENSCHIG00000000112	6.75356	4.23956	0.87517	1.4351	0	0.554959
ENSCHIG00000000113	2.35337	2.70844	3.35461	0	0	0
ENSCHIG00000000114	0.660721	0.760408	0.156971	0.514799	0.535253	0
ENSCHIG00000000115	0	0	0	0	0	0
ENSCHIG00000000116	0	0	0	0	0	0
ENSCHIG00000000117	0	0	0	0	0	0
ENSCHIG00000000118	2.53193	2.91394	0	0	0	1.52574
ENSCHIG00000000119	0	0	0	0	0	0
ENSCHIG00000000120	0	0	0	0	0	0
ENSCHIG00000000121	0	1.84643	0	0	0	0
ENSCHIG00000000122	1.90908	13.1827	2.72131	0	0	3.45124
ENSCHIG00000000123	0	0	0	0	0	0
ENSCHIG00000000124	162.375	231.981	47.8877	117.789	122.469	111.343
ENSCHIG00000000125	0	0	0	0	0	0
ENSCHIG00000000126	0	0	0	0	0	0
ENSCHIG00000000127	1.81363	2.08726	0	0	0	0
ENSCHIG00000000128	14.9645	8.61114	7.99917	0	4.54605	0
ENSCHIG00000000129	12.7318	11.568	3.82076	1.56631	0	1.2114
ENSCHIG00000000130	0	0	0.704091	0	0	0
ENSCHIG00000000131	8.2397	4.74144	0	0	0	7.44787
ENSCHIG00000000132	1.64172	0.314904	0	0	0	0
ENSCHIG00000000133	0	0	0	0	0	0
ENSCHIG00000000134	32.2623	22.8492	0	2.90043	6.03135	6.72967
ENSCHIG00000000135	0	0	0	0	0	0
ENSCHIG00000000136	0	0	0	0	0	0
ENSCHIG00000000137	0.2572	0.296005	0.366625	0	0	0
ENSCHIG00000000138	1.16212	0.445817	0	0.60364	0	0
ENSCHIG00000000139	11.1236	0	0	0	0	0
ENSCHIG00000000140	94.0022	81.1387	0	0	0	0
ENSCHIG00000000141	15.4752	4.11	2.54528	0	0	1.076
ENSCHIG00000000142	2.97954	0	0	0	0	0
ENSCHIG00000000143	2.25478	2.59498	1.07136	3.51362	0	0
ENSCHIG00000000144	0	0	0	0	0	0
ENSCHIG00000000145	0	0	0	0	0	0
ENSCHIG00000000146	20.2582	14.8366	5.90667	3.22857	2.2379	0
ENSCHIG00000000147	7.3576	5.64512	0	0	0	1.10842
ENSCHIG00000000148	0	0	0	0	0	0
ENSCHIG00000000149	0	0	0	0	0	0
ENSCHIG00000000150	4.23487	0	0	0	0	0
ENSCHIG00000000151	96.5271	68.0148	182.523	82.8833	76.6012	153.134
ENSCHIG00000000152	1.34091	7.71611	0	3.1343	0	1.21205
ENSCHIG00000000153	0	0	0	0	0	0
ENSCHIG00000000154	0	0	0	0	0	0
ENSCHIG00000000155	4.35038	1.54054	0.95404	2.34664	2.43988	3.62983
ENSCHIG00000000156	0	0	0	0	0	0
ENSCHIG00000000157	0	0	0	0	0	0
ENSCHIG00000000158	0.728832	0.838796	5.19457	0	0	0
ENSCHIG00000000159	0	0	0	0	0	0
ENSCHIG00000000160	30.2585	34.8238	43.132	0	0	39.0724
ENSCHIG00000000161	0	0	0	0	0	0
ENSCHIG00000000162	3.35998	3.0076	0	0.87264	0.907311	0.674907
ENSCHIG00000000163	14.3018	0	0	0	23.1719	0
ENSCHIG00000000164	0	0	0	0	0	0
ENSCHIG00000000165	0	0	0	0	0	0
ENSCHIG00000000166	15.8909	0	0	0	0	0
ENSCHIG00000000167	7.01067	12.1026	0	0	2.12977	0
ENSCHIG00000000168	0	2.38742	0	2.42444	2.52077	0
ENSCHIG00000000169	5.94021	0.759606	0	0	3.20813	0
ENSCHIG00000000170	4.47997	5.15589	0.709553	2.32704	0	0
ENSCHIG00000000171	7.93283	11.4121	0	4.63564	4.81982	0
ENSCHIG00000000172	0	0	0	2.99395	0	2.31555
ENSCHIG00000000173	1.43455	1.10066	0	1.11773	1.16213	3.45784
ENSCHIG00000000174	2.71307	4.68362	0	3.17083	0	0
ENSCHIG00000000175	0	0	0	0	0	0
ENSCHIG00000000176	0	0	0	0	0	0
ENSCHIG00000000177	0	0	0	0	0	0
ENSCHIG00000000178	0	0	0	0	0	0
ENSCHIG00000000179	24.122	27.0844	26.8369	35.7557	31.4569	21.2721
ENSCHIG00000000180	0.688058	0	0	0	0.836098	0
ENSCHIG00000000181	0	0	0	0	0	0
ENSCHIG00000000182	0	0	0	0	0	0
ENSCHIG00000000183	5.34788	0	0	37.5011	0	0
ENSCHIG00000000184	0	0	0	0	0	0
ENSCHIG00000000185	2.50908	2.88764	0	0	0	0
ENSCHIG00000000186	0	0	0	0	0	0
ENSCHIG00000000187	37.2092	58.6002	55.8315	123.595	90.4301	67.2668
ENSCHIG00000000188	0	0	9.91009	16.2505	0	0
ENSCHIG00000000189	0.174728	0.804363	0	0	0	0.315874
ENSCHIG00000000190	0	0	0	0	0	0
ENSCHIG00000000191	0	0	0	0	0	0
ENSCHIG00000000192	0	0	0	0	0	0
ENSCHIG00000000193	0	0	0	0	0	0
ENSCHIG00000000194	0	0	0	0	0	0
ENSCHIG00000000195	0	0	0	0	0	0
ENSCHIG00000000196	0	0	0	0	0	0
ENSCHIG00000000197	0	0	0	0	0	0
ENSCHIG00000000198	2.65156	2.4413	0.755934	2.47915	1.28883	0
ENSCHIG00000000199	0	0	0	0	0	0
ENSCHIG00000000200	0	0	0	0	0	0
ENSCHIG00000000201	6.35231	7.31072	0	0	0	7.6558
ENSCHIG00000000202	4.79007	2.75639	0	0	0	0
ENSCHIG00000000203	18.4418	9.09608	0	0	0	0
ENSCHIG00000000204	22.5253	20.163	33.8925	23.4007	21.2891	29.4098
ENSCHIG00000000205	0	0	0.485689	0	0	0
ENSCHIG00000000206	0.213059	0	0	0	0	0
ENSCHIG00000000207	6.66908	9.86822	0	2.22694	0	0
ENSCHIG00000000208	0	0	0	0	0	0
ENSCHIG00000000209	8.87521	0	0	0	0	0
ENSCHIG00000000210	1.37896	3.17402	0.655212	1.07441	1.1171	0
ENSCHIG00000000211	56.0854	40.3421	39.9735	81.9353	85.1907	25.3478
ENSCHIG00000000212	0	0	0	0.961568	0	0
ENSCHIG00000000213	16.7849	4.29273	0	4.3593	9.065	0
ENSCHIG00000000214	9.58931	11.0361	0	7.47149	7.76834	5.77852
ENSCHIG00000000215	21.4308	22.9025	4.36408	0	14.881	0
ENSCHIG00000000216	3.88032	0	0	0	0	0
ENSCHIG00000000217	0	0	0	0	0	0
ENSCHIG00000000218	0	0	0	0	0	0
ENSCHIG00000000219	0	0	0	0	0	0
ENSCHIG00000000220	0	0	0	0	0	0
ENSCHIG00000000221	0	0	0	0	0	0
ENSCHIG00000000222	0	0	0	0	0	0
ENSCHIG00000000223	0.567145	1.30543	0	0	0	0
ENSCHIG00000000224	0.394205	0	2.24768	0	0.479021	0
ENSCHIG00000000225	6.23305	2.75903	0.683454	6.72434	0	5.20067
ENSCHIG00000000226	0	0	0	2.35989	4.90731	0
ENSCHIG00000000227	0	0	0	0	0	0
ENSCHIG00000000228	7.97835	13.7732	1.13727	1.8649	0	0
ENSCHIG00000000229	6.10069	7.02115	2.17406	0	7.4133	2.75721
ENSCHIG00000000230	25.6698	7.3857	0	0	0	0
ENSCHIG00000000231	0	0	0	0	0	0
ENSCHIG00000000232	0	0	0	0	0	0
ENSCHIG00000000233	446.764	413.479	111.447	637.45	698.969	48.7961
ENSCHIG00000000234	2.04478	0	0	0	0	3.69655
ENSCHIG00000000235	0	27.1738	0	0	0	28.4565
ENSCHIG00000000236	0	0	0	0	0	0
ENSCHIG00000000237	0	0	0	0	0	0
ENSCHIG00000000238	8.2601	0	0	0	0	0
ENSCHIG00000000239	0.75182	0	0	0	0	0
ENSCHIG00000000240	16.3582	23.8467	6.21809	0	7.95113	3.94299
ENSCHIG00000000241	0.917284	1.05568	0.653772	0	3.34393	0
ENSCHIG00000000242	0	0	0	0	0	0
ENSCHIG00000000243	0	0	0	0	0	0
ENSCHIG00000000244	0	0.280333	0.347215	0	0	0
ENSCHIG00000000245	0	0	0	0	19.1277	0
ENSCHIG00000000246	0	2.25562	0	0	9.52641	1.77157
ENSCHIG00000000247	18.9607	29.7565	2.45705	0	4.18913	0
ENSCHIG00000000248	24.3098	20.3474	1.57511	5.16572	5.37096	0
ENSCHIG00000000249	0	0	0	0	0	0
ENSCHIG00000000250	1.68881	3.88721	2.40731	7.89498	4.10433	0
ENSCHIG00000000251	2.52299	10.1628	0	26.5381	21.4608	4.56107
ENSCHIG00000000252	0	0	0	0	0	0
ENSCHIG00000000253	0	0	0	0	0	0
ENSCHIG00000000254	0.938436	0	0	0	0	0
ENSCHIG00000000255	0	0	0	0	0	0
ENSCHIG00000000256	12715.4	14683.5	20380.6	20004.9	23421.6	22622.9
ENSCHIG00000000257	2.39274	8.26126	0	0	0	0
ENSCHIG00000000258	0	0	0	0	0	0
ENSCHIG00000000259	0	0	0	0	0	0
ENSCHIG00000000260	0	0	0	0	0	0
ENSCHIG00000000261	0	0	0	0	0	0
ENSCHIG00000000262	0	0	0	0	0	0
ENSCHIG00000000263	0	0	0	0	0	0
ENSCHIG00000000264	0	0	0	0	0	8.52087
ENSCHIG00000000265	0	0	0	0	0	0
ENSCHIG00000000266	0	0	0	0	0	0
ENSCHIG00000000267	0	0	0	0	0	0
ENSCHIG00000000268	0	0	0	0	0	0
ENSCHIG00000000269	27.2192	25.0608	17.4599	54.0799	39.6908	31.9845
ENSCHIG00000000270	0	0	0	0	0	0
ENSCHIG00000000271	5.45274	0	0	6.37274	0	9.85747
ENSCHIG00000000272	0	0	0	0	0	0
ENSCHIG00000000273	0	0	0	0	0	0
ENSCHIG00000000274	0	0	0	0	0	0
ENSCHIG00000000275	0	0	0	0	0	0
ENSCHIG00000000276	0	0	0	0	0	0
ENSCHIG00000000277	118.353	90.1385	32.2526	28.4779	42.2991	28.318
ENSCHIG00000000278	4.53819	5.22289	0	0	0	0
ENSCHIG00000000279	0	0	0	0	0	0
ENSCHIG00000000280	0	0	0	9.75029	0	0
ENSCHIG00000000281	14.2205	14.1839	6.75688	8.8639	2.30402	27.4217
ENSCHIG00000000282	3.30066	4.19161	0.811194	0	0.276608	0.411512
ENSCHIG00000000283	0	0	0	0	0	0
ENSCHIG00000000284	1.05364	1.69765	0	0	0.512134	0
ENSCHIG00000000285	8.08289	7.97349	0	2.69904	7.0157	0
ENSCHIG00000000286	12.824	7.3794	0	24.9794	0	0
ENSCHIG00000000287	20.645	25.5875	0	14.8482	0	0
ENSCHIG00000000288	0	0	0	0	0	0
ENSCHIG00000000289	0	0	0	0	0	0
ENSCHIG00000000290	0	0	0	0	0	0
ENSCHIG00000000291	0	0	0	1.7637	0	0
ENSCHIG00000000292	0	1.55867	0	0	0	0
ENSCHIG00000000293	0	13.2433	0	0	0	0
ENSCHIG00000000294	2.54609	0	0	0	0	0
ENSCHIG00000000295	0	0	0	0	0	0
ENSCHIG00000000296	0	12.3095	0	0	0	0
ENSCHIG00000000297	0	0	0	0	0	0
ENSCHIG00000000298	0	0	0	0	0	0
ENSCHIG00000000299	8.09971	6.21451	7.69716	0	6.56161	14.6427
ENSCHIG00000000300	0	0	0	0	0	0
ENSCHIG00000000301	0	0	0	0	0	0
ENSCHIG00000000302	8.54201	0	0	19.9665	0	0
ENSCHIG00000000303	0.894819	2.05965	0	0	0	0
ENSCHIG00000000304	0.385834	0.444047	0	0	0	0.174378
ENSCHIG00000000305	0	0	0	0	0	0
ENSCHIG00000000306	0	3.41958	0	0	0	0
ENSCHIG00000000307	5.13397	8.86285	0	0	0	9.28119
ENSCHIG00000000308	0	0	0	0	0	0
ENSCHIG00000000309	0	0	0	0	0	0
ENSCHIG00000000310	31.6447	46.3517	118.921	80.6921	118.856	145.619
ENSCHIG00000000311	0	0	0	0	0	0
ENSCHIG00000000312	13.2108	5.88542	0.607463	1.99223	2.07138	0
ENSCHIG00000000313	0	0	0	0	0	0
ENSCHIG00000000314	15.5911	14.9529	3.08672	30.3695	30.5236	1.56587
ENSCHIG00000000315	116.757	114.631	30.7622	12.9343	30.9308	10.0035
ENSCHIG00000000316	0	0	0	0	0	0
ENSCHIG00000000317	0	0	0	0	0	0
ENSCHIG00000000318	0	0	0	0	0	0
ENSCHIG00000000319	6.78268	5.65264	4.00071	3.28017	4.54732	2.53691
ENSCHIG00000000320	0.355968	0	0	0	0.865114	0
ENSCHIG00000000321	10.2295	12.2089	1.62018	4.42793	0.920771	0.68492
ENSCHIG00000000322	29.9738	47.6375	9.1556	53.3806	52.0326	10.3213
ENSCHIG00000000323	0	0	0	0	0	0
ENSCHIG00000000324	0.143173	0	0	0	0	0
ENSCHIG00000000325	0	0	0	0	0	0
ENSCHIG00000000326	0	0	0	0	0	0
ENSCHIG00000000327	0.587238	0	0.837079	0	1.42717	0
ENSCHIG00000000328	1.43881	0	0	0	0	1.30054
ENSCHIG00000000329	0	0	0	0	0	0
ENSCHIG00000000330	0	0	0	0	0	0
ENSCHIG00000000331	1.76877	2.03564	0	0	0	0
ENSCHIG00000000332	0	0	0	0	0	0
ENSCHIG00000000333	2.54092	0	0	0	0	0
ENSCHIG00000000334	6.78268	39.0301	0	0	0	0
ENSCHIG00000000335	0	0	0	0	0	0
ENSCHIG00000000336	16.0992	24.2292	17.6528	40.5257	48.1553	22.3878
ENSCHIG00000000337	0	0	0	0	0	0
ENSCHIG00000000338	0	0	0	0	0	0
ENSCHIG00000000339	0	0	0	0	0	0
ENSCHIG00000000340	37.4352	30.7738	3.81157	12.5004	32.4926	4.83395
ENSCHIG00000000341	0	0	0	0	0	0
ENSCHIG00000000342	0	0	0	0	0	0
ENSCHIG00000000343	0	0	0	0	0	0
ENSCHIG00000000344	0	0	0	0	0	0
ENSCHIG00000000345	0	0	3.34989	0	0	0
ENSCHIG00000000346	0	0	0	0	0	0
ENSCHIG00000000347	2.76951	1.91242	0	1.29472	0	0.500673
ENSCHIG00000000348	2.70867	0	0	0	0	0
ENSCHIG00000000349	0	0.701687	0	0	0	0
ENSCHIG00000000350	3.04429	1.63501	0	0	0.493238	0.366897
ENSCHIG00000000351	0	0	0	0	0	0
ENSCHIG00000000352	2.56274	1.13438	0.281004	0	0	0
ENSCHIG00000000353	4.74691	1.36578	0	0	0	0
ENSCHIG00000000354	13.026	10.4107	0	3.38307	3.51749	0
ENSCHIG00000000355	0	11.7568	0	0	0	6.15589
ENSCHIG00000000356	0	0	0	0	0	0
ENSCHIG00000000357	0	0	0	0	0	0
ENSCHIG00000000358	2.33036	5.36392	0	0	0	0
ENSCHIG00000000359	0	0	0	0	0	0
ENSCHIG00000000360	0.572332	1.31737	0	1.33779	0	0
ENSCHIG00000000361	15.9924	3.06755	0	0	6.47776	0
ENSCHIG00000000362	12.1791	10.5125	0	0	0	0
ENSCHIG00000000363	0	0	0	0	0	0
ENSCHIG00000000364	0.506642	0.583082	0.722193	1.18425	0	0
ENSCHIG00000000365	39.6865	35.3607	6.69121	2.99242	4.14842	1.54291
ENSCHIG00000000366	19.8636	22.8605	0	0	0	0
ENSCHIG00000000367	5.71231	3.75667	0	0	0	0
ENSCHIG00000000368	0	0	0	0	0	0
ENSCHIG00000000369	2.61117	3.00514	1.86105	0	0	0
ENSCHIG00000000370	11.1236	12.8019	6.34246	20.8006	37.8474	0
ENSCHIG00000000371	0	0	0	0	0	0
ENSCHIG00000000372	0	0	0	0	0	0
ENSCHIG00000000373	5.23053	3.00985	0	0	0	0
ENSCHIG00000000374	5.89888	6.78888	12.0122	11.8185	2.04802	12.1874
ENSCHIG00000000375	0	0	0	0	0	0
ENSCHIG00000000376	0	4.05123	0	0	8.55501	0
ENSCHIG00000000377	0	0	0	0	0	0
ENSCHIG00000000378	0	0	0	0	0	0
ENSCHIG00000000379	11.9244	10.6739	0	3.09697	6.44004	0
ENSCHIG00000000380	0	0	0	0	0	0
ENSCHIG00000000381	21.0099	12.0899	1.87179	3.06935	3.1913	7.12158
ENSCHIG00000000382	23.934	9.83752	2.43691	47.9523	49.8575	15.4528
ENSCHIG00000000383	0	0	0	5.27518	0	0
ENSCHIG00000000384	0	0	0	0	0	0
ENSCHIG00000000385	9.41227	8.86285	4.87881	16.0005	18.7157	0
ENSCHIG00000000386	4.90377	2.17063	0	0	0	0
ENSCHIG00000000387	0	0	0	0	0	0
ENSCHIG00000000388	3.41914	3.93501	0	0	2.0774	0
ENSCHIG00000000389	2.57455	3.68372	0.694304	1.13851	1.01464	0.377373
ENSCHIG00000000390	0.80528	1.85356	0	0	0	0
ENSCHIG00000000391	0.332378	0	0	0	0	0
ENSCHIG00000000392	0.419653	0.482969	0	0	0	0
ENSCHIG00000000393	0	0	0	0	0	0
ENSCHIG00000000394	0	0	0	0	0	0
ENSCHIG00000000395	0	0	0	0	0	0
ENSCHIG00000000396	0	0	4.15808	0	0	0
ENSCHIG00000000397	22.7215	16.2445	12.2683	1.6094	1.67335	2.48945
ENSCHIG00000000398	7.29682	13.9962	0	5.6853	5.91119	0
ENSCHIG00000000399	0	0	0	0	0	0
ENSCHIG00000000400	0	0	0	0	0	0
ENSCHIG00000000401	0	0	0	0	0	0
ENSCHIG00000000402	0	0	0	0	0	0
ENSCHIG00000000403	0	4.30557	0	0	0	0
ENSCHIG00000000404	0	0	0	0	0	0
ENSCHIG00000000405	141.883	117.568	40.4493	0	41.3783	82.0785
ENSCHIG00000000406	0	0	0	0	0	0
ENSCHIG00000000407	64.1746	24.619	15.2463	0	0	0
ENSCHIG00000000408	0	0	0	0	0	0
ENSCHIG00000000409	10.5105	13.6083	3.74554	0	0	0
ENSCHIG00000000410	4.21526	1.21281	10.5151	0	5.1222	3.81017
ENSCHIG00000000411	0.538239	0	0	1.2581	0	0
ENSCHIG00000000412	0	0	0	0	0	0
ENSCHIG00000000413	0	2.04721	0	8.31582	8.64622	6.43153
ENSCHIG00000000414	0	0	0	0	0	0
ENSCHIG00000000415	1.4662	0	0	0	0	0
ENSCHIG00000000416	10.8818	12.5236	15.5114	0	70.5231	0
ENSCHIG00000000417	34.474	23.8052	0	16.1162	16.7565	0
ENSCHIG00000000418	0	0	0	0	0	0
ENSCHIG00000000419	0	0	0	0	0	0
ENSCHIG00000000420	1.24024	0	1.7679	0	0	0
ENSCHIG00000000421	0	0	0	0	0	0
ENSCHIG00000000422	12.9277	4.46347	0	0	0	0
ENSCHIG00000000423	0	0	0	0	0	0
ENSCHIG00000000424	0	0	0	0	0	0
ENSCHIG00000000425	4.64774	1.78299	1.10419	7.24256	5.64774	0
ENSCHIG00000000426	0	25.2669	0	0	0	0
ENSCHIG00000000427	5.97329	0	0	0	0	0
ENSCHIG00000000428	13.5746	5.85849	0	0	0	0
ENSCHIG00000000429	1.69912	1.95548	0	0	0	0
ENSCHIG00000000430	0	0	0	0	0	0
ENSCHIG00000000431	0	0	0	0	0	0
ENSCHIG00000000432	10.7648	0	0	0	0	0
ENSCHIG00000000433	0	0	0	0	0	0
ENSCHIG00000000434	0	0	0	0	0	0
ENSCHIG00000000435	3.69146	7.08069	14.032	8.62858	2.99047	17.7958
ENSCHIG00000000436	0	0	0	0	0	0
ENSCHIG00000000437	0.0899903	0.0345226	0	0	0	0.0542281
ENSCHIG00000000438	1.82687	2.1025	0	0.610029	0	0.943604
ENSCHIG00000000439	1.50772	0	0	0	0	0
ENSCHIG00000000440	0.345215	0	0	0	0	0.31204
ENSCHIG00000000441	2.41351	0	0	0	0	0
ENSCHIG00000000442	337.681	377.199	311.46	1207.18	1158.59	35.9094
ENSCHIG00000000443	0.946958	0	0	0	1.1507	0
ENSCHIG00000000444	0	0	0	0	0	0
ENSCHIG00000000445	7.07008	16.2736	0	0	0	0
ENSCHIG00000000446	5.10493	9.61388	1.32306	2.16954	0	5.87281
ENSCHIG00000000447	32.6251	32.1835	93.0109	136.177	90.6162	139.023
ENSCHIG00000000448	1.49199	1.71709	0	0	0	0
ENSCHIG00000000449	0	0	0	0	0	0
ENSCHIG00000000450	4.87877	5.61486	0	11.4039	0	0
ENSCHIG00000000451	0	0	0	0	0	0
ENSCHIG00000000452	0.566022	0.325711	0	0	0.343903	0
ENSCHIG00000000453	0	0	0	0	0	0
ENSCHIG00000000454	0	0	0	0	0	0
ENSCHIG00000000455	0	0	0	0	0	0
ENSCHIG00000000456	0	0	0	0	0	0
ENSCHIG00000000457	0	0	0	0	0	0
ENSCHIG00000000458	0	0	0	0	0	0
ENSCHIG00000000459	0	0	0	0	0	0
ENSCHIG00000000460	0	0	0	0	0	0
ENSCHIG00000000461	7.60732	5.83673	7.22924	0	0	0
ENSCHIG00000000462	6.04909	1.74044	15.0897	0	0	0
ENSCHIG00000000463	0	0	0	0	0	0
ENSCHIG00000000464	9.69276	8.76478	2.96069	3.23661	0	3.75484
ENSCHIG00000000465	13.9822	20.6894	28.4727	9.33787	19.4178	39.721
ENSCHIG00000000466	9.48034	0	0	29.5463	15.3601	0
ENSCHIG00000000467	0	0	0	0	0	0
ENSCHIG00000000468	0	6.03863	0	0	0	0
ENSCHIG00000000469	0	0	0	0	0	0
ENSCHIG00000000470	0	0	0	0	0	0
ENSCHIG00000000471	0	0	0	0	0	0
ENSCHIG00000000472	4.04005	5.812	4.31917	2.36085	7.36394	9.1295
ENSCHIG00000000473	0	0	0	0	0	0
ENSCHIG00000000474	0	0	0	0	0	0
ENSCHIG00000000475	0	0	0	0	0	0
ENSCHIG00000000476	7.35039	2.11485	3.92911	2.14764	2.23297	4.98302
ENSCHIG00000000477	0	0	0	0	0	0
ENSCHIG00000000478	0.257524	0.666851	0.0917719	0.150487	0	0.116388
ENSCHIG00000000479	0	0	0	0	0	0
ENSCHIG00000000480	11.2979	3.0594	4.73663	0	0	0
ENSCHIG00000000481	17.2608	23.1758	12.3022	20.173	6.99151	0
ENSCHIG00000000482	0	0	0	0	0	0
ENSCHIG00000000483	3.35048	9.63998	10.7459	13.7052	26.4638	15.1425
ENSCHIG00000000484	3.41914	15.74	0	0	0	12.3622
ENSCHIG00000000485	0	13.815	0	28.0584	0	0
ENSCHIG00000000486	29.6866	39.4219	9.76541	5.33775	11.0997	4.12827
ENSCHIG00000000487	3.16411	2.02305	5.51256	3.28708	8.5442	8.26233
ENSCHIG00000000488	21.2402	24.4449	37.8462	37.2359	25.8102	44.7978
ENSCHIG00000000489	108.857	100.225	113.792	103.899	101.414	57.3977
ENSCHIG00000000490	0	24.3074	0	0	0	0
ENSCHIG00000000491	50.5181	49.8343	28.8044	13.4952	14.0314	2.60933
ENSCHIG00000000492	0	0	0	0	0	0
ENSCHIG00000000493	17.0957	15.74	29.2429	39.9602	41.5479	12.3622
ENSCHIG00000000494	1.66521	1.91645	0	0	0	0
ENSCHIG00000000495	0.32949	0.758406	0	0	0	0
ENSCHIG00000000496	35.7114	30.7008	7.35974	3.01711	4.18265	4.66692
ENSCHIG00000000497	3.82839	4.406	9.55007	6.71148	11.6302	1.73024
ENSCHIG00000000498	0	0	0	0	0	0
ENSCHIG00000000499	2.93872	3.3821	0	0	0	0
ENSCHIG00000000500	0	0	0	0	0	0
ENSCHIG00000000501	0	0	0	0	0	0
ENSCHIG00000000502	0	0	0	0	0	0
ENSCHIG00000000503	0	0	0	0	0	0
ENSCHIG00000000504	1.17338	5.40164	3.34518	0	2.85167	0
ENSCHIG00000000505	0	0	0	0	0	0
ENSCHIG00000000506	9.20151	5.2949	0	0	3.72709	0
ENSCHIG00000000507	0	0	0	0	0	0
ENSCHIG00000000508	0	0	0	0	0	0
ENSCHIG00000000509	3.56526	0	1.69403	0	0	2.14842
ENSCHIG00000000510	0.121172	0	0	0	0	0
ENSCHIG00000000511	0	0	0	0	0	0
ENSCHIG00000000512	0	0	0	0	0	0
ENSCHIG00000000513	27.2045	15.6545	12.9262	0	0	0
ENSCHIG00000000514	12.1153	5.80965	5.75657	0	2.45366	0
ENSCHIG00000000515	15.9618	14.696	5.05617	25.7023	23.2753	8.3361
ENSCHIG00000000516	5.33933	5.37679	5.70821	1.56005	0	0
ENSCHIG00000000517	0	0	0	0	0	0
ENSCHIG00000000518	0	0	0	0	0	0
ENSCHIG00000000519	0	0	0	0	0	0
ENSCHIG00000000520	0	0	0	0	0	0
ENSCHIG00000000521	0	0	0	0	0	0
ENSCHIG00000000522	18.1972	17.7207	13.9672	32.7191	39.122	49.3452
ENSCHIG00000000523	0	0	0	0	0	0
ENSCHIG00000000524	0	0	0	0	0	0
ENSCHIG00000000525	5.57338	4.13824	0	0.420241	0.436938	0
ENSCHIG00000000526	0	0	0	0	0	0
ENSCHIG00000000527	0.310947	0	0	0	0	0
ENSCHIG00000000528	0	0	0	0	0	0
ENSCHIG00000000529	0	0	0	0	0	0
ENSCHIG00000000530	1.04624	2.88982	0	1.46731	0.508537	0.756555
ENSCHIG00000000531	14.5889	10.5715	1.54043	1.26299	0	0
ENSCHIG00000000532	0	0	0	7.0146	0	0
ENSCHIG00000000533	0	0	0	0	0	0
ENSCHIG00000000534	13.5104	3.88721	0	15.79	0	30.5302
ENSCHIG00000000535	0	0	0	3.82115	0	0
ENSCHIG00000000536	47.5348	35.6783	20.6221	4.83086	0	11.2087
ENSCHIG00000000537	0	0	0	0	0	0
ENSCHIG00000000538	4.02705	2.31732	0	0	0	0
ENSCHIG00000000539	0	0	0	0	0	0
ENSCHIG00000000540	0	0	0	0	0	0
ENSCHIG00000000541	48.131	29.0153	6.53412	96.4315	100.263	8.28678
ENSCHIG00000000542	0	0	0	0	0	0
ENSCHIG00000000543	0	0	0	0	0	0
ENSCHIG00000000544	0	0	0	0	0	0
ENSCHIG00000000545	10.8347	0	0	0	0	0
ENSCHIG00000000546	0	0	0	0	0	0
ENSCHIG00000000547	0	0	0	0	0	0
ENSCHIG00000000548	0	0	0	0	0	0
ENSCHIG00000000549	8.42697	9.6984	24.0245	39.3951	0	0
ENSCHIG00000000550	0	0	0	0	0	0
ENSCHIG00000000551	0	0	0	0	0	0
ENSCHIG00000000552	0	0	0	0	0	0
ENSCHIG00000000553	0	0	0	0	0	0
ENSCHIG00000000554	0	0	0	0	0	0
ENSCHIG00000000555	0	0	0	0	0	0
ENSCHIG00000000556	0	0	0	0	0	0
ENSCHIG00000000557	0	0	0	0	0	0
ENSCHIG00000000558	0	0	0	0	0	0
ENSCHIG00000000559	0	0	0	0	0	0
ENSCHIG00000000560	0	0	0	0	0	0
ENSCHIG00000000561	9.08791	0	5.18175	8.49699	4.41729	0
ENSCHIG00000000562	0	0	0	0	0	0
ENSCHIG00000000563	0	0	0	0	0	0
ENSCHIG00000000564	0	0	0	0	0	0
ENSCHIG00000000565	0	0	0	0	0	0
ENSCHIG00000000566	0	0	0	0	0	0
ENSCHIG00000000567	0	4.58666	0	0	0	0
ENSCHIG00000000568	8.51296	9.79736	0	9.94928	31.0337	0
ENSCHIG00000000569	0	6.22122	2.56849	0	0	0
ENSCHIG00000000570	0	26.7947	0	0	0	0
ENSCHIG00000000571	2.81888	1.82485	0.753407	0.41181	0.428172	0
ENSCHIG00000000572	0	0	0	0	0	0
ENSCHIG00000000573	0	0	0	0	0	0
ENSCHIG00000000574	0	0	0	0	0	0
ENSCHIG00000000575	145.09	31.309	0	21.1963	0	0
ENSCHIG00000000576	2.95317	8.49683	0	6.90286	0	0
ENSCHIG00000000577	0	0	0	0	0	0
ENSCHIG00000000578	4.39784	1.51841	1.88067	0	1.06881	0
ENSCHIG00000000579	0.30985	0.178299	0	0	0	0
ENSCHIG00000000580	0	0	0	0	0	0
ENSCHIG00000000581	0	0	0	0	2.16617	0
ENSCHIG00000000582	0	0	0	0	0	0
ENSCHIG00000000583	1.13868	10.4838	8.11563	10.6464	11.0694	0
ENSCHIG00000000584	0	0	0	0	0	0
ENSCHIG00000000585	0	0	0	0	0	0
ENSCHIG00000000586	163.735	26.9199	66.6847	164.024	113.694	0
ENSCHIG00000000587	7.25452	5.56604	0	5.65234	0	0
ENSCHIG00000000588	0	0	0	0	0	0
ENSCHIG00000000589	0	0	0	0	0	0
ENSCHIG00000000590	0	0	0	0	0	0
ENSCHIG00000000591	1.50019	0.575509	0	0	1.21531	1.80802
ENSCHIG00000000592	0	0	0	0	0	0
ENSCHIG00000000593	14.6162	16.8214	26.9625	32.1549	45.9696	66.8351
ENSCHIG00000000594	0	0	0	0	0	0
ENSCHIG00000000595	0	0	0	0	0	0
ENSCHIG00000000596	0	0	0	0	0	0
ENSCHIG00000000597	0	1.13963	0	0	0	0
ENSCHIG00000000598	0	0	0	0	0	0
ENSCHIG00000000599	0	0	0	0	0	0
ENSCHIG00000000600	0	4.55043	0	0	0	0
ENSCHIG00000000601	0	0	0	0	0	0
ENSCHIG00000000602	0	0	0	0	0	0
ENSCHIG00000000603	0	0	0	0	0	0
ENSCHIG00000000604	0	0	0	0	0	0
ENSCHIG00000000605	0	115.217	0	117.004	0	0
ENSCHIG00000000606	0	0	0	0	0	0
ENSCHIG00000000607	0	0	0	0	0	0
ENSCHIG00000000608	0	0	0	0	0	0
ENSCHIG00000000609	0	0	0	0	0	0
ENSCHIG00000000610	4.22486	1.94492	0	0	2.05355	0
ENSCHIG00000000611	0	0	0	0	0	0
ENSCHIG00000000612	0	0	0	0	0	0
ENSCHIG00000000613	0	0	0	0	0	0
ENSCHIG00000000614	0	0	0	0	0	0
ENSCHIG00000000615	3.40518	7.83789	9.70784	0	0	0
ENSCHIG00000000616	0	0	0	0	0	0
ENSCHIG00000000617	0	0	0	0	0	0
ENSCHIG00000000618	0	0	0	0	0	0
ENSCHIG00000000619	0	0	0	0	0	0
ENSCHIG00000000620	0	0	0	0	0	0
ENSCHIG00000000621	9.06815	3.47877	0	14.1309	7.34615	0
ENSCHIG00000000622	0	0	0	0	0	0
ENSCHIG00000000623	0	0	0	0	0	0
ENSCHIG00000000624	0	0	0	0	0	0
ENSCHIG00000000625	0	0	0	0	0	0
ENSCHIG00000000626	0	0	0	0	0	0
ENSCHIG00000000627	0	0	0	0	0	0
ENSCHIG00000000628	0	0	0	0	1.62898	0
ENSCHIG00000000629	2.96424	3.41148	0	2.30958	0	0
ENSCHIG00000000630	0	0	0	0	0	0
ENSCHIG00000000631	0	0	0	0	0	0
ENSCHIG00000000632	0	0	0	0	0	0
ENSCHIG00000000633	0	0	0	0	0	0
ENSCHIG00000000634	0	0	0	0	0	0
ENSCHIG00000000635	0	0	0	0	0	0
ENSCHIG00000000636	0	0	0	0	0	0
ENSCHIG00000000637	0	0	0	0	0	0
ENSCHIG00000000638	0	0	0	0	0	0
ENSCHIG00000000639	0	0	0	0	0	0
ENSCHIG00000000640	0	0	0	0	0	0
ENSCHIG00000000641	0	0	0	0	0	0
ENSCHIG00000000642	0	0	0	0	0	0
ENSCHIG00000000643	0	0	0	0	0	0
ENSCHIG00000000644	0	0	0	0	0	0
ENSCHIG00000000645	0	0	0	0	0	0
ENSCHIG00000000646	0	0	0	0	0	0
ENSCHIG00000000647	0	0	0	0	0	0
ENSCHIG00000000648	0	0	0	0	0	0
ENSCHIG00000000649	4.6935	2.70082	0	0	5.70334	0
ENSCHIG00000000650	0	0	0	0	0	0
ENSCHIG00000000651	0	0	0	0	0	0
ENSCHIG00000000652	0	0	0	0	0	0
ENSCHIG00000000653	0	0	0	0	0	0
ENSCHIG00000000654	0	11.709	0	0	0	0
ENSCHIG00000000655	0	0	0	0	0	0
ENSCHIG00000000656	0	0	0	0	0	0
ENSCHIG00000000657	52.1419	120.018	0	304.697	190.082	0
ENSCHIG00000000658	0	0	0	0	0	0
ENSCHIG00000000659	0	0	0	0	0	0
ENSCHIG00000000660	0	0	0	0	0	0
ENSCHIG00000000661	0	0	0	0	0	0
ENSCHIG00000000662	0	0	0	0	0	0
ENSCHIG00000000663	0	0	0	0	0	0
ENSCHIG00000000664	0	0	0	0	0	0
ENSCHIG00000000665	8.47365	18.6177	3.29421	3.60122	5.61645	0
ENSCHIG00000000666	0	0	0	0	0	0
ENSCHIG00000000667	0	0	0	0	0	0
ENSCHIG00000000668	0	0	0	0	0	0
ENSCHIG00000000669	0	0	0	0	0	0
ENSCHIG00000000670	0	0	0	0	0	0
ENSCHIG00000000671	0	0	0	0	0	0
ENSCHIG00000000672	0	2.9911	0	0	0	0
ENSCHIG00000000673	0	0	0	0	0	0
ENSCHIG00000000674	0	0	0	0	0	0
ENSCHIG00000000675	0	0	0	146.254	0	0
ENSCHIG00000000676	0	0	0	0	0	0
ENSCHIG00000000677	0	0	0	0	0	0
ENSCHIG00000000678	0	0	0	0	0	0
ENSCHIG00000000679	145.362	140.311	18.3812	24.6612	39.886	12.7154
ENSCHIG00000000680	0	0	0	0	0	0
ENSCHIG00000000681	0	0	0	0	0	0
ENSCHIG00000000682	0	0.488208	0	1.98311	3.09285	0
ENSCHIG00000000683	0	0	0	0	0	0
ENSCHIG00000000684	0	0	0	0	0	0
ENSCHIG00000000685	0	0	0	0	0	0
ENSCHIG00000000686	0	0	0	0	0	0
ENSCHIG00000000687	0	0	0	0	0	0
ENSCHIG00000000688	0	1.57143	0	0	0	0
ENSCHIG00000000689	0	0	0	0	0	0
ENSCHIG00000000690	0	0	0	0	0	0
ENSCHIG00000000691	0	0	0	0	3.43456	0
ENSCHIG00000000692	0	0	0	14.7174	0	0
ENSCHIG00000000693	0	0	0	0	0	0
ENSCHIG00000000694	0	0	0	0	0	0
ENSCHIG00000000695	0	0	0	0	0	0
ENSCHIG00000000696	0	0	0	0	0	0
ENSCHIG00000000697	0	0	0	0	0	0
ENSCHIG00000000698	0	0	44.5954	0	0	0
ENSCHIG00000000699	0	0	0	0	0	0
ENSCHIG00000000700	0	0	0	0	0	0
ENSCHIG00000000701	4.49741	2.58798	0	0	10.9301	0
ENSCHIG00000000702	0	26.9199	0	0	0	0
ENSCHIG00000000703	6.27271	18.0478	0	14.6621	7.62232	0
ENSCHIG00000000704	0	0	0	0	0	0
ENSCHIG00000000705	6.14941	14.1544	2.92189	0	0	0
ENSCHIG00000000706	0	0	0	0	0	0
ENSCHIG00000000707	0	0	0	0	0	0
ENSCHIG00000000708	0	0	0	0	0	0
ENSCHIG00000000709	0	0.649915	0	0	0	0
ENSCHIG00000000710	2.54869	4.8887	0	1.9858	8.25881	0
ENSCHIG00000000711	0	0	0	0	0	0
ENSCHIG00000000712	0	0	0	0	0	0
ENSCHIG00000000713	9.01913	15.5699	0	21.0817	0	0
ENSCHIG00000000714	0	0	0	0	0	0
ENSCHIG00000000715	0	0	0	0	0	0
ENSCHIG00000000716	0	1.23385	0	0	0	0
ENSCHIG00000000717	0	0	0	0	0	0
ENSCHIG00000000718	111.674	98.2822	62.4257	15.3548	26.6081	71.2532
ENSCHIG00000000719	0.99793	4.59398	0	0	0	0
ENSCHIG00000000720	0	0	0	0	0	0
ENSCHIG00000000721	0	0	0	0	0	0
ENSCHIG00000000722	0	0	0	0	0	0
ENSCHIG00000000723	0	0	0	0	0	0
ENSCHIG00000000724	0	0	0	0	0	0
ENSCHIG00000000725	8.48918	4.59765	1.42364	1.16723	1.21361	0
ENSCHIG00000000726	0	0	0	0	0	0
ENSCHIG00000000727	0	0	0	0	0	0
ENSCHIG00000000728	0	0	0	0	0	0
ENSCHIG00000000729	0	0	0	0	0	0
ENSCHIG00000000730	0	0	0	0	12.5934	0
ENSCHIG00000000731	0	0	0	0	0	0
ENSCHIG00000000732	0	0	0	0	0	0
ENSCHIG00000000733	0	0	0	0	0	0
ENSCHIG00000000734	0	0	0	0	0	0
ENSCHIG00000000735	0	0	0	0	0	0
ENSCHIG00000000736	0	0	0	0	0	0
ENSCHIG00000000737	0.857127	0.986447	1.83269	3.00523	1.04154	1.54951
ENSCHIG00000000738	0	0	0	0	0	0
ENSCHIG00000000739	0	0	0	0	0	0
ENSCHIG00000000740	0	0	0	0	0	0
ENSCHIG00000000741	0	0	0.962924	3.15799	4.92519	0
ENSCHIG00000000742	291.024	267.947	497.809	340.127	707.281	578.725
ENSCHIG00000000743	0	0	0	0	0	0
ENSCHIG00000000744	0	0	0	0	0	0
ENSCHIG00000000745	0	0	0	0	0	0
ENSCHIG00000000746	0	0	0	0	0	0
ENSCHIG00000000747	0	0	0	0	0	0
ENSCHIG00000000748	0	0	0	0	0	0
ENSCHIG00000000749	0	0	0	0	0	0
ENSCHIG00000000750	0	0	0	0	0	0
ENSCHIG00000000751	0	0	0	0	0	0
ENSCHIG00000000752	0	0	0	0	0	0
ENSCHIG00000000753	0	0	0	0	0	0
ENSCHIG00000000754	0	0	0	0	0	0
ENSCHIG00000000755	3.16278	4.85329	0	4.92854	7.68654	0
ENSCHIG00000000756	0	0	0	0	0	0
ENSCHIG00000000757	0	0	0	0	0	0
ENSCHIG00000000758	0	0	0	0	0	0
ENSCHIG00000000759	0	0	0	0	0.914129	0
ENSCHIG00000000760	0	0	0	0	0	0
ENSCHIG00000000761	0	0	0	0	0	0
ENSCHIG00000000762	4.75367	5.47089	23.7164	11.1114	11.5529	25.7811
ENSCHIG00000000763	0	0	0	0	0	0
ENSCHIG00000000764	0	0	0	0	0	0
ENSCHIG00000000765	0	0	0	0	0	0
ENSCHIG00000000766	62.5702	40.0059	99.1009	0	16.8962	0
ENSCHIG00000000767	0	20.4285	0	0	129.417	0
ENSCHIG00000000768	0	0	0	0	0	0
ENSCHIG00000000769	0	0	0	0	0	0
ENSCHIG00000000770	0	0	0	0	0	0
ENSCHIG00000000771	0	0	0	0	0	0
ENSCHIG00000000772	29.6919	19.1695	9.29071	3.38552	3.52003	9.16437
ENSCHIG00000000773	0	0	0	0	0	0
ENSCHIG00000000774	0	0	0	0	0	0
ENSCHIG00000000775	0	0	0	0	0	0
ENSCHIG00000000776	0	0	0	0	0	0
ENSCHIG00000000777	834.27	924.581	44.0448	650.02	1501.88	0
ENSCHIG00000000778	0	0	0	0	0	0
ENSCHIG00000000779	0	0	0	0	0	0
ENSCHIG00000000780	0	0	0	0	0	0
ENSCHIG00000000781	8.30119	14.3305	11.8329	9.70179	20.1745	0
ENSCHIG00000000782	0	0	0	0	0	0
ENSCHIG00000000783	0	0	0	0	0	0
ENSCHIG00000000784	0	0	0	0	0	0
ENSCHIG00000000785	2.65128	0	0	0	2.14782	0
ENSCHIG00000000786	0	0	0	0	0	0
ENSCHIG00000000787	0	0	0	0	0	0
ENSCHIG00000000788	0	0	0	0	0	0
ENSCHIG00000000789	0	0	0	0	0	0
ENSCHIG00000000790	0	0	0	0	0	0
ENSCHIG00000000791	0	0	0	0	0	9.29072
ENSCHIG00000000792	0	0	0	0	0	0
ENSCHIG00000000793	0	0	0	0	0	0
ENSCHIG00000000794	0	0	0	0	0	0
ENSCHIG00000000795	0	0	0	0	0	0
ENSCHIG00000000796	0	0	0	0	0	0
ENSCHIG00000000797	0	0	0	0	0	0
ENSCHIG00000000798	0	0	0	0	0	0
ENSCHIG00000000799	0	0	0	0	0	0
ENSCHIG00000000800	0	0	0	0	0	0
ENSCHIG00000000801	0	0	0	0	0	0
ENSCHIG00000000802	0	0	0	0	0	0
ENSCHIG00000000803	0	0	0	0	0	0
ENSCHIG00000000804	5.14981	0	0	0	0	2.32746
ENSCHIG00000000805	0	0	0	0	0	0
ENSCHIG00000000806	0	0	0	0.74983	0.779622	1.15985
ENSCHIG00000000807	6.91657	6.82296	4.22538	18.4767	19.2108	5.35876
ENSCHIG00000000808	0	0	0	0	0	0
ENSCHIG00000000809	3.04108	0	0	0	0	0
ENSCHIG00000000810	122.906	81.4406	31.8539	34.8225	18.103	74.0631
ENSCHIG00000000811	27.9956	9.66586	3.99064	6.54382	0	0
ENSCHIG00000000812	1.3456	0	0	0	0	0
ENSCHIG00000000813	0	0	0	0	0	0
ENSCHIG00000000814	0	0	0	0	0	0
ENSCHIG00000000815	0	0	0	0	0	0
ENSCHIG00000000816	0	0	0	0	0	0
ENSCHIG00000000817	0	0	0	0	0	0
ENSCHIG00000000818	0	0	0	0	0	0
ENSCHIG00000000819	0	0	0	0	0	0
ENSCHIG00000000820	0	0	0	0	0	0
ENSCHIG00000000821	0	0	0	0	0	0
ENSCHIG00000000822	0	0	0	0	0	0
ENSCHIG00000000823	0	0	0	0	0	0
ENSCHIG00000000824	0	0	0	0	0	0
ENSCHIG00000000825	0	0	0	0	0	0
ENSCHIG00000000826	0	29.3921	145.618	0	310.337	46.1692
ENSCHIG00000000827	0	0	0	0	0	0
ENSCHIG00000000828	0	0	0	0	0	0
ENSCHIG00000000829	0	0	0	0	0	0
ENSCHIG00000000830	0	0	0	0	0	0
ENSCHIG00000000831	0	0	0	0	22.6119	0
ENSCHIG00000000832	0	0	0	0	0	0
ENSCHIG00000000833	0	0	0	0	0	0
ENSCHIG00000000834	2.72935	3.14114	0	0	19.8995	0
ENSCHIG00000000835	0	0	0	0	0	0
ENSCHIG00000000836	0	0	0	0	0	0
ENSCHIG00000000837	0	0	0	0	0	0
ENSCHIG00000000838	0	0	0	0	0	0
ENSCHIG00000000839	0	0	0	0	0	0
ENSCHIG00000000840	0	0	0	0	0	0
ENSCHIG00000000841	0	0	0	150.005	0	0
ENSCHIG00000000842	0	0	0	0	0	0
ENSCHIG00000000843	0	0	0	0	0	0
ENSCHIG00000000844	0	0	0	0	0	0
ENSCHIG00000000845	0	0	0	0	0	0
ENSCHIG00000000846	0	0	0	0	0	0
ENSCHIG00000000847	0	0	0	0	0	0
ENSCHIG00000000848	0	0	0	0	0	0
ENSCHIG00000000849	0	0	0	0	0	0
ENSCHIG00000000850	1.15231	1.32616	0.985534	1.07738	1.68028	0.416628
ENSCHIG00000000851	0	0	0	0	0	0
ENSCHIG00000000852	0	0	1.95701	3.20909	6.67319	0
ENSCHIG00000000853	0	0	0	0	0	0
ENSCHIG00000000854	0	0	0	0	0	0
ENSCHIG00000000855	4.24925	11.4109	4.71108	5.51799	2.29489	0
ENSCHIG00000000856	0	0	0	0	0	0
ENSCHIG00000000857	0	0	0	0	0	0
ENSCHIG00000000858	0	0	0	0	0	0
ENSCHIG00000000859	0	0	0	0	0	0
ENSCHIG00000000860	1.69223	0	0	0	8.22531	0
ENSCHIG00000000861	0	0	0	0	0	0
ENSCHIG00000000862	0	0	0	0	0	0
ENSCHIG00000000863	0	0	0	0	0	0
ENSCHIG00000000864	0	0	0	0	0	0
ENSCHIG00000000865	0	0	0	0	0	0
ENSCHIG00000000866	106.787	46.0868	66.5958	0	0	36.1966
ENSCHIG00000000867	0	0	0	0	0	0
ENSCHIG00000000868	0	0	0	0	0	0
ENSCHIG00000000869	0	0	0	0	0	0
ENSCHIG00000000870	0	0	0	0	0	0
ENSCHIG00000000871	0	0	0	0	0	0
ENSCHIG00000000872	0	0	0	0	0	0
ENSCHIG00000000873	0	0	0	0	0	0
ENSCHIG00000000874	0	0	0	0	0	0
ENSCHIG00000000875	0	0	0	0	0	0
ENSCHIG00000000876	0	0	0	0	0	0
ENSCHIG00000000877	0	0	0	0	0	0
ENSCHIG00000000878	0	0	0	0	0	0
ENSCHIG00000000879	2.46825	2.84066	3.51837	0	0	0
ENSCHIG00000000880	0	0	0	0	0	0
ENSCHIG00000000881	0	0	0	0	0	0
ENSCHIG00000000882	0	0	0	0	0	0
ENSCHIG00000000883	394.708	454.261	127.872	125.81	87.2059	64.8685
ENSCHIG00000000884	0	0	0	0	0	0
ENSCHIG00000000885	0	0	0	0	0	0
ENSCHIG00000000886	0	0	0	0	0	0
ENSCHIG00000000887	20.9733	5.36392	0	0	5.66351	0
ENSCHIG00000000888	0	0	0	0	0	0
ENSCHIG00000000889	0	0	0	0	0	0
ENSCHIG00000000890	0	0	0	0	0	0
ENSCHIG00000000891	0	0	0	0	0	0
ENSCHIG00000000892	0	0	0	0	257.012	0
ENSCHIG00000000893	0	0	0	0	0	0
ENSCHIG00000000894	4.50957	6.91994	0	0	1.82661	0
ENSCHIG00000000895	0.877102	0	0.625133	0	0	0
ENSCHIG00000000896	0	0	0	0	0	0
ENSCHIG00000000897	0	0	0	0	0	0
ENSCHIG00000000898	0	0	0	0	0	0
ENSCHIG00000000899	0	0	0	0	0	0
ENSCHIG00000000900	0	0	0	0	0	0
ENSCHIG00000000901	0	0	0	0	0	0
ENSCHIG00000000902	0	0	0	0	0	0
ENSCHIG00000000903	0	0	0	0	0	0
ENSCHIG00000000904	0	0	0	0	0	0
ENSCHIG00000000905	0	0	0	0	0	0
ENSCHIG00000000906	0	0	0	0	0	0
ENSCHIG00000000907	0	0	0	0	0	0
ENSCHIG00000000908	0	0	0	0	0	0
ENSCHIG00000000909	3.75797	0	5.3568	8.78405	0	0
ENSCHIG00000000910	0	0	0	0	0	0
ENSCHIG00000000911	59.1215	113.403	0	92.1288	143.684	0
ENSCHIG00000000912	0	0	0	0	0	0
ENSCHIG00000000913	0	0	0	0	0	0
ENSCHIG00000000914	0	0	0	0	0	0
ENSCHIG00000000915	0	0	0	0	0	0
ENSCHIG00000000916	0	0	0	0	0	0
ENSCHIG00000000917	5.31382	6.11555	7.57459	0	0	0
ENSCHIG00000000918	0	0	0	0	0	0
ENSCHIG00000000919	0	0	0	0	0	0
ENSCHIG00000000920	0.0732244	0.0421361	0	0	0	0
ENSCHIG00000000921	0	0.239139	0	0	0	0
ENSCHIG00000000922	0	0	0	0	0	0
ENSCHIG00000000923	0	0	0	0	0	0
ENSCHIG00000000924	0	0	0	0	0	0
ENSCHIG00000000925	0	0	0	0	0	0
ENSCHIG00000000926	0	0	0	0	0	0
ENSCHIG00000000927	0	0	0	0	0	0
ENSCHIG00000000928	18.8181	0	26.8243	307.904	228.67	0
ENSCHIG00000000929	0	0	0	0	0	0
ENSCHIG00000000930	0	0	0	0	0	0
ENSCHIG00000000931	0	0	0	0	0	0
ENSCHIG00000000932	0	0	0	0	0	0
ENSCHIG00000000933	0	0	0	107.343	55.8038	0
ENSCHIG00000000934	0	0	0	0	0	0
ENSCHIG00000000935	0	1.49632	0.926658	4.55858	7.8995	3.52565
ENSCHIG00000000936	2.11565	0.811616	0	0	3.42779	1.27489
ENSCHIG00000000937	0	0	0	0	0	0
ENSCHIG00000000938	0	0	0	0	0	0
ENSCHIG00000000939	0	0	0	0	0	0
ENSCHIG00000000940	0	0	0	0	0	0
ENSCHIG00000000941	0	0	0	0	0	0
ENSCHIG00000000942	0	0	0	0	0	0
ENSCHIG00000000943	0	0	0	0	0	0
ENSCHIG00000000944	0	0	0	0	0	0
ENSCHIG00000000945	13.7065	6.3098	0.976898	0	1.66556	0
ENSCHIG00000000946	3.6752	0	5.23881	8.59057	8.93189	6.64402
ENSCHIG00000000947	0.591401	0	0	0	0	0
ENSCHIG00000000948	0	0	0	0	0	0
ENSCHIG00000000949	0	0	0	0	0	0
ENSCHIG00000000950	0	0	0	0	0	0
ENSCHIG00000000951	0	0	0	0	0	0
ENSCHIG00000000952	0	0	0	0	0	0
ENSCHIG00000000953	0	0	0	0	0	0
ENSCHIG00000000954	0	0	0	0	0	0
ENSCHIG00000000955	0	0	0	0	0	0
ENSCHIG00000000956	0	0	0	0	0	0
ENSCHIG00000000957	0	0	0	0	0	0
ENSCHIG00000000958	0	0	0	0	0	0
ENSCHIG00000000959	0	0	0	0	0	0
ENSCHIG00000000960	0	0	0	0	0	0
ENSCHIG00000000961	0	0	0	0	0	0
ENSCHIG00000000962	0	0	0	0	0	0
ENSCHIG00000000963	0	0	0	0	0	0
ENSCHIG00000000964	0	0	0	0	0	0
ENSCHIG00000000965	0	0	0	0	0	0
ENSCHIG00000000966	38.8032	0	0	0	0	0
ENSCHIG00000000967	0	0	0	0	0	0
ENSCHIG00000000968	0	0	0	0	0	0
ENSCHIG00000000969	0	0	0	0	0	0
ENSCHIG00000000970	0	0	0	0	0	0
ENSCHIG00000000971	0	0	0	0	0	0
ENSCHIG00000000972	0	0	0	0	0	0
ENSCHIG00000000973	0	0	0	0	0	0
ENSCHIG00000000974	0	0	0	0	0	0
ENSCHIG00000000975	0	0	0	0	0	0
ENSCHIG00000000976	0	0	0	0	0	0
ENSCHIG00000000977	3.97271	0	0	0	0	0
ENSCHIG00000000978	0	0	0	0	0	0
ENSCHIG00000000979	5.95592	5.3313	0	3.09369	0	1.19635
ENSCHIG00000000980	1.85668	0	0	0	0	0
ENSCHIG00000000981	0	0	0	0	0	0
ENSCHIG00000000982	0	0	0	0	0	0
ENSCHIG00000000983	0	0	0	0	0	0
ENSCHIG00000000984	0	0	0	0	0	0
ENSCHIG00000000985	0	0	0	0	0	0
ENSCHIG00000000986	0	0	0	0	0	0
ENSCHIG00000000987	0	0	0	0	0	0
ENSCHIG00000000988	0	0	0	0	0	0
ENSCHIG00000000989	24.0655	19.7831	9.80119	5.3573	0	4.14339
ENSCHIG00000000990	0.806707	0.928421	1.14992	0	2.94083	0
ENSCHIG00000000991	0	0	0	0	0	0
ENSCHIG00000000992	66.9038	104.997	39.0142	113.734	243.896	109.953
ENSCHIG00000000993	0	0	0	0	0	0
ENSCHIG00000000994	0	0	0	0	0	0
ENSCHIG00000000995	0	0	0	0	0	0
ENSCHIG00000000996	82.5102	120.857	158.601	178.252	188.373	194.363
ENSCHIG00000000997	0	0	0	0	0	0
ENSCHIG00000000998	0	0	0	0	0	0
ENSCHIG00000000999	0	0	0	0	0	0
ENSCHIG00000001000	0	0	0	0	0	0
ENSCHIG00000001001	0	0	0	0	0	0
ENSCHIG00000001002	0	0	0	0	0	0
ENSCHIG00000001003	0	0	0	0	0	0
ENSCHIG00000001004	0	0	0	0	0	0
ENSCHIG00000001005	0	0	0	0	0	0
ENSCHIG00000001006	0	0	0	0	0	0
ENSCHIG00000001007	0	0	0	0	0	0
ENSCHIG00000001008	0	0	0	0	0	0
ENSCHIG00000001009	0	0	0	0	0	0
ENSCHIG00000001010	0	0	0	0	0	0
ENSCHIG00000001011	1.68256	0	0	0	0	0
ENSCHIG00000001012	0	0	0	0	0	0
ENSCHIG00000001013	0	0	0	0	0	0
ENSCHIG00000001014	5.06548	3.17986	0	0	1.11916	2.49747
ENSCHIG00000001015	0	0	0	0	0	0
ENSCHIG00000001016	0	0	0	0	0	0
ENSCHIG00000001017	0	0	0	0	0	0
ENSCHIG00000001018	0	0	0	0	0	0
ENSCHIG00000001019	1.82954	2.10557	0	0	0	0
ENSCHIG00000001020	0	0	0	0	0	0
ENSCHIG00000001021	0	0	0	0	0	0
ENSCHIG00000001022	0	0	0	0	0	0
ENSCHIG00000001023	0	0	0	0	0	0
ENSCHIG00000001024	0	0.59427	0	0	0	0
ENSCHIG00000001025	0	0	0	0	0	0
ENSCHIG00000001026	0	0	0	0	0	0
ENSCHIG00000001027	0	0	0	0	0	0
ENSCHIG00000001028	0	0	0	0	0	0
ENSCHIG00000001029	0	0	0	0	0	0
ENSCHIG00000001030	0	0	0	0	0	0
ENSCHIG00000001031	0	0	0	0	0	0
ENSCHIG00000001032	0	0	0	0	0	0
ENSCHIG00000001033	0	0	0	0	0	0
ENSCHIG00000001034	0	0	0	0	0	0
ENSCHIG00000001035	0	0	0	0	0	0
ENSCHIG00000001036	0	0	0	0	0	0
ENSCHIG00000001037	0	0	0	1.34025	0	0
ENSCHIG00000001038	0	0	0	0	0	0
ENSCHIG00000001039	0	0	0	0	0	0
ENSCHIG00000001040	0	0	0	0	0	0
ENSCHIG00000001041	0	0.609872	0	0	0	0
ENSCHIG00000001042	0	0	0	0	0	0
ENSCHIG00000001043	0	0	0	0	0	0
ENSCHIG00000001044	0	0	0	0	0	0
ENSCHIG00000001045	0	0	0	0	0	0
ENSCHIG00000001046	0	0	0	0	0	0
ENSCHIG00000001047	0	0	0	0	0	0
ENSCHIG00000001048	0	0	0	0	0	0
ENSCHIG00000001049	0	0	0	0	0	0
ENSCHIG00000001050	0	0	0	0	0	0
ENSCHIG00000001051	0	0	0	0	0	0
ENSCHIG00000001052	0	0	0	0	0	0
ENSCHIG00000001053	2.44654	0	0	17.1559	0	0
ENSCHIG00000001054	0	0	0	0	0	0
ENSCHIG00000001055	0	0	0	0	0	0
ENSCHIG00000001056	0	0	0	0	0	0
ENSCHIG00000001057	0	0	0	0	0	0
ENSCHIG00000001058	0	0	0	0	0	0
ENSCHIG00000001059	0	0	0	0	0	0
ENSCHIG00000001060	0	0	0	0	0	0
ENSCHIG00000001061	0	0	0	0	108.618	0
ENSCHIG00000001062	0	0	0	0	2.23379	0
ENSCHIG00000001063	0	0	0	0	0	0
ENSCHIG00000001064	0	0	0	0	0	0
ENSCHIG00000001065	0	0	0	0	0	0
ENSCHIG00000001066	0	0	0	0	0	0
ENSCHIG00000001067	0	0	0	0	0	0
ENSCHIG00000001068	0	0	0	0	0	0
ENSCHIG00000001069	0	0	0	0	0	0
ENSCHIG00000001070	0	0	0	0	0	0
ENSCHIG00000001071	3.06717	7.05987	4.3721	7.16933	9.93891	0
ENSCHIG00000001072	0	0	0	0	2.24203	0
ENSCHIG00000001073	0	0	0	27.6604	0	0
ENSCHIG00000001074	0	0	0	0	57.9297	0
ENSCHIG00000001075	0	0	0	0	0	0
ENSCHIG00000001076	0	0	0	0	0	0
ENSCHIG00000001077	0	0	0	0	0	0
ENSCHIG00000001078	0	0	0	0	0	0
ENSCHIG00000001079	0	0	0	0	0	0
ENSCHIG00000001080	0	0	0	0	0	0
ENSCHIG00000001081	0	0	0	0	0	0
ENSCHIG00000001082	0	0	0	0	0	0
ENSCHIG00000001083	11.5871	13.3353	0	0	0	0
ENSCHIG00000001084	0	0	0	0	0	0
ENSCHIG00000001085	0.204428	0.0784237	0	0	0	0
ENSCHIG00000001086	0	0.376084	0	3.05532	0.794179	0
ENSCHIG00000001087	0	0	0	0	0	0
ENSCHIG00000001088	0	0	0	0	0	0
ENSCHIG00000001089	0	0	0	0	0	0
ENSCHIG00000001090	0	0	0	0	0	0
ENSCHIG00000001091	0	0	0	0	0	0
ENSCHIG00000001092	0	0	0	0	0	0
ENSCHIG00000001093	0	0	0	0	0	0
ENSCHIG00000001094	0	0	0	0	0.746425	0
ENSCHIG00000001095	0	0	0	0	0	0
ENSCHIG00000001096	0	0	0	0	0	0
ENSCHIG00000001097	9.76897	13.4915	8.35511	36.5351	0	31.7886
ENSCHIG00000001098	0	0	0	0	0	0
ENSCHIG00000001099	0	0	0	0	0	0
ENSCHIG00000001100	0	0	0	0	0	0
ENSCHIG00000001101	0	0	0	0	0	0
ENSCHIG00000001102	0	0	0	0	0	0
ENSCHIG00000001103	0	0	0	0	0	0
ENSCHIG00000001104	0	0	0	0	0	0
ENSCHIG00000001105	0	0	0	0	0	0
ENSCHIG00000001106	0	0	0	0	0	0
ENSCHIG00000001107	151.685	87.2856	9.00917	103.412	107.521	22.8514
ENSCHIG00000001108	0	0	0	0	0	0
ENSCHIG00000001109	0.970457	0	0	0	0	0
ENSCHIG00000001110	0	0	0	0	0	0
ENSCHIG00000001111	0	0	0	0	60.8261	0
ENSCHIG00000001112	0	0	0	0	0	0
ENSCHIG00000001113	0	0	0	0	0	0
ENSCHIG00000001114	0	0	0	0	0	0
ENSCHIG00000001115	0	0	0	0	0	0
ENSCHIG00000001116	0	0	0	0	0	0
ENSCHIG00000001117	0	0	0	0	0	0
ENSCHIG00000001118	0.541382	0	0	0	0	0
ENSCHIG00000001119	0	0	0	0	0	0
ENSCHIG00000001120	0	0	0	0	0	0
ENSCHIG00000001121	0	0	0	0	0	0
ENSCHIG00000001122	0	0	0	0	0	0
ENSCHIG00000001123	0	0	0	0	0	0
ENSCHIG00000001124	0	0	0	0	0	0
ENSCHIG00000001125	0	0	0	0	0	0
ENSCHIG00000001126	0	0	0	0	0	0
ENSCHIG00000001127	0	0	0	0	0	0
ENSCHIG00000001128	0	0	0	0	0	0
ENSCHIG00000001129	0	0	0	0	0	0
ENSCHIG00000001130	0	0	0	0	0	0
ENSCHIG00000001131	0	1.05087	0	0	0	0
ENSCHIG00000001132	0	0	0	0	0	0
ENSCHIG00000001133	0.510944	1.05846	0.582661	0	0	0.184737
ENSCHIG00000001134	0	0	0	0	0	0
ENSCHIG00000001135	0	0	0	0	0	0
ENSCHIG00000001136	0	0	0	0	0	0
ENSCHIG00000001137	0	0	0	0	0	0
ENSCHIG00000001138	136.371	156.946	68.6083	9.37528	9.74778	50.7565
ENSCHIG00000001139	0	0	0	0	0	0
ENSCHIG00000001140	0	0	0	0	0	0
ENSCHIG00000001141	0	0	0	0	0	0
ENSCHIG00000001142	0	0	0	0	0	0
ENSCHIG00000001143	0	0	0	0	0	0
ENSCHIG00000001144	5.6753	1.63289	0	3.31643	0	0
ENSCHIG00000001145	0	0	0	0	0	0
ENSCHIG00000001146	0	0	0	0	0	0
ENSCHIG00000001147	36.4487	32.6262	34.6372	18.9326	9.84242	21.964
ENSCHIG00000001148	0	0	0	0	0	0
ENSCHIG00000001149	4.84727	6.50838	1.15159	7.55349	0	4.38145
ENSCHIG00000001150	0	0	0	0	0	0
ENSCHIG00000001151	0	0	0	0	0	0
ENSCHIG00000001152	0	0	0	0	0	0
ENSCHIG00000001153	0	0	0	0	0	0
ENSCHIG00000001154	24.3369	11.7637	1.38764	0	0	0.879926
ENSCHIG00000001155	0	0	0	0	0	0
ENSCHIG00000001156	0	0	0	0	0	0
ENSCHIG00000001157	0	0	0	0	0	0
ENSCHIG00000001158	0	0	0	0	0	0
ENSCHIG00000001159	0	0	0	0	0	0
ENSCHIG00000001160	0	0	0	0	0	0
ENSCHIG00000001161	0	0	0	0	0	0
ENSCHIG00000001162	0	0	0	0	0	0
ENSCHIG00000001163	77.0095	44.3142	0	135.004	46.7893	0
ENSCHIG00000001164	0	0	0	0	0	0
ENSCHIG00000001165	0.999924	0.575395	0	0	1.21506	0
ENSCHIG00000001166	0	0	0	0	0	0
ENSCHIG00000001167	0	0	0	0	0	0
ENSCHIG00000001168	0	0	0	0	0	0
ENSCHIG00000001169	0	0	0	0	0	0
ENSCHIG00000001170	0	0	0	0	0	0
ENSCHIG00000001171	1.71543	0	0	4.00972	4.16903	0
ENSCHIG00000001172	0	0	0	0	0	0
ENSCHIG00000001173	0	0	0	0	2.138	3.18072
ENSCHIG00000001174	0	0	0	0	0	0
ENSCHIG00000001175	0.397903	0	0	0	0	0
ENSCHIG00000001176	0	0	0	0	0	0
ENSCHIG00000001177	0	0	0	0	0	0
ENSCHIG00000001178	0	0	0	0	0	0
ENSCHIG00000001179	0	0	0	0	0	0
ENSCHIG00000001180	0	0	0	0	0	0
ENSCHIG00000001181	0	0	0	0	0	0
ENSCHIG00000001182	0	0	0	0	0	0
ENSCHIG00000001183	0	0.639242	0	0	0	0
ENSCHIG00000001184	0	0	0	0	0	0
ENSCHIG00000001185	0	0	0	0	0	0
ENSCHIG00000001186	0	0	0	0	0	0
ENSCHIG00000001187	0	0	0	0	0	0
ENSCHIG00000001188	0	0	0	0	0	0
ENSCHIG00000001189	0	0	0	0	0	0
ENSCHIG00000001190	0	0	1.8352	0	0	0
ENSCHIG00000001191	0	0	0	0	0	0
ENSCHIG00000001192	0	0	0	0	0	0
ENSCHIG00000001193	0	0	0	0	0	0
ENSCHIG00000001194	0	0.941931	0	0	0	0
ENSCHIG00000001195	0	0	0	0	0	0
ENSCHIG00000001196	331.698	520.559	7823	3876.62	4836.78	10739.1
ENSCHIG00000001197	0	0	0	0	0	0
ENSCHIG00000001198	0	0	0	0	0	0
ENSCHIG00000001199	0	0	0	0	0	0
ENSCHIG00000001200	0	5.02692	0	0	0	7.8963
ENSCHIG00000001201	0	0	0	0	0	0
ENSCHIG00000001202	0	0	0	0	0	0
ENSCHIG00000001203	0	0	0	0	0	0
ENSCHIG00000001204	0	0	0	0	0	0
ENSCHIG00000001205	4.35903	1.67224	0	0	3.53127	1.31338
ENSCHIG00000001206	0	0	0	0	0	0
ENSCHIG00000001207	0	0	0	0	0	0
ENSCHIG00000001208	1.36382	2.91496	0	1.36623	1.42051	1.05665
ENSCHIG00000001209	0	0	0	0	0	0
ENSCHIG00000001210	0	0	0	0	0	0
ENSCHIG00000001211	0	0	0	0	0	0
ENSCHIG00000001212	0	0	0	0	0	0
ENSCHIG00000001213	0	0	0	0	0	0
ENSCHIG00000001214	0	0	0	0	0	0
ENSCHIG00000001215	0	0	0	0	0	0
ENSCHIG00000001216	0	0	0	0	0	0
ENSCHIG00000001217	1.11236	0	0	0	0	0
ENSCHIG00000001218	0	0	0	0	0	0
ENSCHIG00000001219	11.3249	39.1008	10.7621	26.4714	0	0
ENSCHIG00000001220	0	0	0	0	0	0
ENSCHIG00000001221	0	0	0	0	0	0
ENSCHIG00000001222	0	0	0	0	0	0
ENSCHIG00000001223	0	0	0	0	0	0
ENSCHIG00000001224	1.2458	0.860256	0	0.582397	0	0
ENSCHIG00000001225	0	0	0	0	0	0
ENSCHIG00000001226	0	0	0	0	0	0
ENSCHIG00000001227	0	0	0	0	0	0
ENSCHIG00000001228	0	0	0	0	0	0
ENSCHIG00000001229	0	0	0	0	0	0
ENSCHIG00000001230	0	0	0	0	0	0
ENSCHIG00000001231	0	0	0	0	0	0
ENSCHIG00000001232	0	0	0	0	0	0
ENSCHIG00000001233	0.606448	0	0	0	0	0
ENSCHIG00000001234	0	0	0	0	0	0
ENSCHIG00000001235	0	0	0	0	0	0
ENSCHIG00000001236	0	0	0	0	0	0
ENSCHIG00000001237	0	0	0	0	0	0
ENSCHIG00000001238	0	0	0	0	0	0
ENSCHIG00000001239	0	0	0	0	0	0
ENSCHIG00000001240	0	0	0	0	0	0
ENSCHIG00000001241	0	0	0	0	0	0
ENSCHIG00000001242	0	0	0	0	0	0
ENSCHIG00000001243	0	0	0	0	0	0
ENSCHIG00000001244	0	0	0	0	0	0
ENSCHIG00000001245	0	0	0	0	0	0
ENSCHIG00000001246	0	0	0	0	0	0
ENSCHIG00000001247	0	0	0	0	0	0
ENSCHIG00000001248	0	0	0	0	0	0
ENSCHIG00000001249	0	0	0	0	0	0
ENSCHIG00000001250	0	0	0	0	0	0
ENSCHIG00000001251	6.85701	3.94579	0	4.00697	12.4985	3.09903
ENSCHIG00000001252	0	0	0	0	0	0
ENSCHIG00000001253	2.35669	0	0	0	0	0
ENSCHIG00000001254	0	0	0	0	0	0
ENSCHIG00000001255	0	0	0	0	0	0
ENSCHIG00000001256	0	0	0	0	0	0
ENSCHIG00000001257	0	0	0	0	0	0
ENSCHIG00000001258	0	0	0	0	0	0
ENSCHIG00000001259	0	0	0	0	0	0
ENSCHIG00000001260	0	0	0	0	0	0
ENSCHIG00000001261	0	28.5191	0	0	0	0
ENSCHIG00000001262	0	22.1571	0	90.0027	0	0
ENSCHIG00000001263	0	0	0	0	0	0
ENSCHIG00000001264	0.996341	0	2.84047	0	2.42142	0
ENSCHIG00000001265	2.46825	0	0	0	0	0
ENSCHIG00000001266	0	0	0	0	0	0
ENSCHIG00000001267	0	0	0	0	0	0
ENSCHIG00000001268	0	0	0	0	0	0
ENSCHIG00000001269	61.156	45.749	28.3318	10.7212	14.8628	8.29184
ENSCHIG00000001270	0	0	0	0	0	0
ENSCHIG00000001271	0	0	0	0	0	0
ENSCHIG00000001272	0	0	0	0	0	0
ENSCHIG00000001273	0	54.8652	0	0	0	0
ENSCHIG00000001274	0	0	0	0	0	0
ENSCHIG00000001275	0	0	0	0	0	0
ENSCHIG00000001276	0	0	0	0	0	0
ENSCHIG00000001277	0	0	0	0	0	0
ENSCHIG00000001278	0	0	0	0	0	0
ENSCHIG00000001279	0	0	0	0	0	0
ENSCHIG00000001280	0	0	0	0	0	0
ENSCHIG00000001281	0	0	0	0	0	0
ENSCHIG00000001282	0	0	0	0	0	0
ENSCHIG00000001283	0	0	0	0	0	0
ENSCHIG00000001284	0	0	0	0	0	0
ENSCHIG00000001285	0	0	0	43.016	0	0
ENSCHIG00000001286	0	0	0	0	0	0
ENSCHIG00000001287	0	0	0	0	0	0
ENSCHIG00000001288	0	0	0	0	0	0
ENSCHIG00000001289	0	0	0	0	0	0
ENSCHIG00000001290	0	0	0	0	0	0
ENSCHIG00000001291	0	0	0	0	0	0
ENSCHIG00000001292	0	0	0	0	0	0
ENSCHIG00000001293	0	3.58708	0	0	0	0
ENSCHIG00000001294	0	0	0	0	0	0
ENSCHIG00000001295	0	0	0	0	0	0
ENSCHIG00000001296	0	0	0	0	0	0
ENSCHIG00000001297	0	0	0	0	0	0
ENSCHIG00000001298	0	0	0	0	0	0
ENSCHIG00000001299	0	0	0	0	0	0
ENSCHIG00000001300	0	0	0	0	0	0
ENSCHIG00000001301	0	0	0	0	0	0
ENSCHIG00000001302	0	0	0	0	0	0
ENSCHIG00000001303	0	0	0	0	0	0
ENSCHIG00000001304	0	0	0	0	0	0
ENSCHIG00000001305	0	0	0	0	0	0
ENSCHIG00000001306	0	0	0	0	0	0
ENSCHIG00000001307	0	0	0	0	0	0
ENSCHIG00000001308	1.7694	4.07271	0	0	0	0
ENSCHIG00000001309	13.1727	7.58007	9.3885	41.0539	64.0275	15.8757
ENSCHIG00000001310	0	0	0	0	0	0
ENSCHIG00000001311	0	0	0	56.2517	0	0
ENSCHIG00000001312	0	0	0	0	0	0
ENSCHIG00000001313	0	0	0	0	0	0
ENSCHIG00000001314	23.3907	0	0	0	0	0
ENSCHIG00000001315	0	0	0	0	0	0
ENSCHIG00000001316	0	0	0	0	0	0
ENSCHIG00000001317	4.26153	8.55436	0.70635	7.41291	5.53972	0.358326
ENSCHIG00000001318	0	0	0	0	0	0
ENSCHIG00000001319	0	0	0	0	0	0
ENSCHIG00000001320	2.27321	1.30809	0	7.97027	5.52463	6.16428
ENSCHIG00000001321	0	0	0	0	0	0
ENSCHIG00000001322	3.54443	0.5099	0	2.07123	2.15352	0
ENSCHIG00000001323	0	0	0	0	0	0
ENSCHIG00000001324	0	0	0	0	0	0
ENSCHIG00000001325	0	0	0	0	0	0
ENSCHIG00000001326	0	0	0	0	0	0
ENSCHIG00000001327	0	0	0	0	0	0
ENSCHIG00000001328	0	0	0	0	0	0
ENSCHIG00000001329	1.85393	4.2673	0	0	4.50564	0
ENSCHIG00000001330	0	0	0	0	0	0
ENSCHIG00000001331	0	0	0	0	0	0
ENSCHIG00000001332	0	0	0	0	0	0
ENSCHIG00000001333	0	0	0	0	0	0
ENSCHIG00000001334	0	0	0	0	0	0
ENSCHIG00000001335	0	0	0	0	0	0
ENSCHIG00000001336	0	0	0	0	0	0
ENSCHIG00000001337	0	0	0	0	0	0
ENSCHIG00000001338	0	0	0	0	0	0
ENSCHIG00000001339	0	0	0	0	0	0
ENSCHIG00000001340	0	0	0	0	0	0
ENSCHIG00000001341	0	0	0	0	0	0
ENSCHIG00000001342	0	0	0	0	0	0
ENSCHIG00000001343	0	0	0	0	0	0
ENSCHIG00000001344	0	0	0	0	0	0
ENSCHIG00000001345	0	0	0	0	0	0
ENSCHIG00000001346	0	0	0	0	0	0
ENSCHIG00000001347	0	0	0	0	0	0
ENSCHIG00000001348	0	0	0	0	0	0
ENSCHIG00000001349	3.15812	4.24037	3.00116	1.23032	1.2792	5.70925
ENSCHIG00000001350	0	0	0	0	0	0
ENSCHIG00000001351	0	0	0	0	0	0
ENSCHIG00000001352	0	0	0	0	0	0
ENSCHIG00000001353	0	0	0	0	0	0
ENSCHIG00000001354	0	0	0	0	0	0
ENSCHIG00000001355	0	0	0	0	0	0
ENSCHIG00000001356	0.54068	0	0	1.26381	0	0
ENSCHIG00000001357	0	0	0	0	0	0
ENSCHIG00000001358	0	0	0	0	0	0
ENSCHIG00000001359	1.91346	3.30324	0	6.70892	0	0
ENSCHIG00000001360	0	0	0	0	0	0
ENSCHIG00000001361	0	0	0	0	0	0
ENSCHIG00000001362	679.775	782.338	748.762	1372.26	1201.5	726.167
ENSCHIG00000001363	0	0	0	0	0	0
ENSCHIG00000001364	0	0	0	0	0	0
ENSCHIG00000001365	0	0	0	0	0	0
ENSCHIG00000001366	0	0	0	0	0	0
ENSCHIG00000001367	0	0	0	0	0	0
ENSCHIG00000001368	0	0	0	0	0	0
ENSCHIG00000001369	42.0809	25.368	2.85639	0	0	0
ENSCHIG00000001370	0	0	0	0	0	0
ENSCHIG00000001371	0	0	0	0	0	0
ENSCHIG00000001372	0	0	0	0	0	0
ENSCHIG00000001373	0	0	0	0	0	0
ENSCHIG00000001374	1.19523	4.12668	0	4.19067	0	0
ENSCHIG00000001375	0	0	0	0	0	0
ENSCHIG00000001376	0	0	0	0	0	0
ENSCHIG00000001377	0	0	0	0	0	0
ENSCHIG00000001378	0	0	0	0	0	0
ENSCHIG00000001379	0	0	0	0	0	0
ENSCHIG00000001380	0	0	0	0	0	0
ENSCHIG00000001381	0	0	0	0	0	0
ENSCHIG00000001382	27.7891	23.7284	33.2229	12.572	39.2146	37.2727
ENSCHIG00000001383	0	0	0	0	0	0
ENSCHIG00000001384	0	0	0	0	0	0
ENSCHIG00000001385	0	0	0	0	0	0
ENSCHIG00000001386	0	0	0	0	0	0
ENSCHIG00000001387	0	0	0	0	0	0
ENSCHIG00000001388	0	0	0	0	0	0
ENSCHIG00000001389	0	0	0	0	0	0
ENSCHIG00000001390	0	0	0	0	0	0
ENSCHIG00000001391	0	0	0	0	0	0
ENSCHIG00000001392	0	0	0	0	0	0
ENSCHIG00000001393	0	0	0	0	0	0
ENSCHIG00000001394	0	0	0	0	0	0
ENSCHIG00000001395	0	0	0	0	0	0
ENSCHIG00000001396	0	0	0	0	0	0
ENSCHIG00000001397	0	0	0	0	0	0
ENSCHIG00000001398	0	0	0	0	0	0
ENSCHIG00000001399	0	0	0	0	0	0
ENSCHIG00000001400	67.7187	60.854	21.598	94.6841	96.1916	43.0433
ENSCHIG00000001401	0	0	0	0	0	0
ENSCHIG00000001402	0	0	0	0	0	0
ENSCHIG00000001403	38.5048	0	0	0	0	0
ENSCHIG00000001404	0	0	0	0	0	0
ENSCHIG00000001405	0	0	0	0	0	0
ENSCHIG00000001406	0	0	0	0	0	0
ENSCHIG00000001407	0	0	0	0	0	0
ENSCHIG00000001408	0	0	0	0	0	0
ENSCHIG00000001409	0	0	0	0	0	0
ENSCHIG00000001410	0	0	0	0	0	0
ENSCHIG00000001411	0	0	0	0	0	0
ENSCHIG00000001412	0	0	0	0	0	0
ENSCHIG00000001413	0	0	0	0	0	0
ENSCHIG00000001414	0	0	0	0	0	0
ENSCHIG00000001415	0	0	0	0	0	0
ENSCHIG00000001416	0	0	0	0	0	0
ENSCHIG00000001417	0	0	0	0	0	0
ENSCHIG00000001418	0	0	0	0	0	0
ENSCHIG00000001419	25.0281	14.4021	0	0	0	0
ENSCHIG00000001420	0	0	0	0	0	0
ENSCHIG00000001421	274.295	329.974	357.058	325.413	348.404	505.226
ENSCHIG00000001422	0	0	0	0	0	0
ENSCHIG00000001423	0	0	0	0	0	0
ENSCHIG00000001424	0	0	0	0	0	0
ENSCHIG00000001425	0	0	0	0	0	0
ENSCHIG00000001426	0	0	0	0	0	0
ENSCHIG00000001427	0	0	0	0	0	0
ENSCHIG00000001428	0	0	0	0	0	0
ENSCHIG00000001429	0	0	0	0	0	0
ENSCHIG00000001430	0	0	0	0	0	0
ENSCHIG00000001431	0	0	0	0	0	0
ENSCHIG00000001432	8.97064	30.9723	63.9361	20.9684	0	0
ENSCHIG00000001433	0	0	0	0	0	0
ENSCHIG00000001434	0	0	0	0	0	0
ENSCHIG00000001435	0	0	0	0	0	0
ENSCHIG00000001436	0	0	0	0	0	0
ENSCHIG00000001437	0.838743	0	0	0	0	0
ENSCHIG00000001438	0	0	0	0	0	0
ENSCHIG00000001439	0	0	0	0	0	0
ENSCHIG00000001440	0	0	0	0	0	0
ENSCHIG00000001441	265.604	317.435	116.494	35.8174	70.3432	73.8707
ENSCHIG00000001442	0	0	0	0	0	0
ENSCHIG00000001443	0	0	0	0	0	0
ENSCHIG00000001444	48.131	110.786	343.041	450.014	526.38	43.5056
ENSCHIG00000001445	13.9822	32.1835	0	0	67.9622	0
ENSCHIG00000001446	0	0	0	0	0	0
ENSCHIG00000001447	0	0	0	0	0	0
ENSCHIG00000001448	0	0	0	0	0	0
ENSCHIG00000001449	0	24.0035	0	0	0	0
ENSCHIG00000001450	0	0	0	0	0	0
ENSCHIG00000001451	0	0	0	0	0	0
ENSCHIG00000001452	1.70724	1.30988	0	0	0	0
ENSCHIG00000001453	0	0	0	0	0	0
ENSCHIG00000001454	0	0	0	0	0	0
ENSCHIG00000001455	0	0	0	0	0	0
ENSCHIG00000001456	0	0	0	0	0	0
ENSCHIG00000001457	0	0	0	0	0	0
ENSCHIG00000001458	0	0	0	0	0	0
ENSCHIG00000001459	0	0	0	0	0	0
ENSCHIG00000001460	0	0	0	0	0	0
ENSCHIG00000001461	0	0	0	0	0	0
ENSCHIG00000001462	0	0	0	0	0	0
ENSCHIG00000001463	0	0	0	0	0	0
ENSCHIG00000001464	0	0	0	0	0	0
ENSCHIG00000001465	0	0	0	0	0	0
ENSCHIG00000001466	0	0	0	0	0	0
ENSCHIG00000001467	0	0	0	0	0	0
ENSCHIG00000001468	0	0	0	0	0	0
ENSCHIG00000001469	0	0	0	0	0	0
ENSCHIG00000001470	0	0	0	0	0	0
ENSCHIG00000001471	0	0	0	0	0	0
ENSCHIG00000001472	0	0	0	0	0	26.1536
ENSCHIG00000001473	0	0	0	0	0	0
ENSCHIG00000001474	0	0	0	0	0	0
ENSCHIG00000001475	0	0	0	0	0	0
ENSCHIG00000001476	0	0	0	0	0	0
ENSCHIG00000001477	0	0	0	0	0	0
ENSCHIG00000001478	0	0	0	0	0	0
ENSCHIG00000001479	0.668843	1.53951	0.953402	1.56338	1.6255	0
ENSCHIG00000001480	4.50957	0	0	10.5409	10.9597	0
ENSCHIG00000001481	0	0	0	0	0	0
ENSCHIG00000001482	5.694	5.87519	2.23904	3.67156	5.24898	0.709905
ENSCHIG00000001483	0	0	0	0	0	0
ENSCHIG00000001484	0.655787	0	0.934791	1.53286	0	0
ENSCHIG00000001485	0	0	0	0	0	0
ENSCHIG00000001486	0	0	0	0	0	0
ENSCHIG00000001487	0	0	0	0	0	0
ENSCHIG00000001488	0	0	0	0	0	0
ENSCHIG00000001489	0	0	0	0	0	0
ENSCHIG00000001490	0	0	0	0	0	0
ENSCHIG00000001491	0	0	0	0	0	0
ENSCHIG00000001492	0	0	0	0	0	0
ENSCHIG00000001493	0	0	0	0	0	0
ENSCHIG00000001494	0	0	0	0	0	0
ENSCHIG00000001495	0	0	0	0	0	0
ENSCHIG00000001496	0	0	0	0	0	0
ENSCHIG00000001497	0	0	0	0	0	0
ENSCHIG00000001498	0	0	0	0	0	0
ENSCHIG00000001499	0	0	0	0	0	0
ENSCHIG00000001500	0	0	0	0	0	0
ENSCHIG00000001501	0	0	0	0	0	0
ENSCHIG00000001502	0	45.721	56.6291	0	0	0
ENSCHIG00000001503	0	0	0	0	0	0
ENSCHIG00000001504	0	0	0	0	0	0
ENSCHIG00000001505	0	0	0	0	0	0
ENSCHIG00000001506	0	0	0	0	0	0
ENSCHIG00000001507	0	0	0	0	0	0
ENSCHIG00000001508	0	0	0	0	0	0
ENSCHIG00000001509	0	0	0	0	0	0
ENSCHIG00000001510	5.03077	5.7898	0	0	0	0
ENSCHIG00000001511	0	0	0	0	0	0
ENSCHIG00000001512	0	0	0	0	0	0
ENSCHIG00000001513	1.58606	1.82536	2.26086	0	0	0
ENSCHIG00000001514	0	0	0	0	0	0
ENSCHIG00000001515	0	12.1537	0	0	0	0
ENSCHIG00000001516	0	0	0	0	0	0
ENSCHIG00000001517	0	0	0	0	0	0
ENSCHIG00000001518	0	0	0	54.6746	0	0
ENSCHIG00000001519	0	0	0	0	0	0
ENSCHIG00000001520	0	0	0	0	0	0
ENSCHIG00000001521	0	0	0	0	0	0
ENSCHIG00000001522	0	0	0	0	0	0
ENSCHIG00000001523	0	0	0	0	0	0
ENSCHIG00000001524	0	0	0	0	0	0
ENSCHIG00000001525	0	0	0	0	0	0
ENSCHIG00000001526	0	0	0	0	0	0
ENSCHIG00000001527	0	0	0	0	0	0
ENSCHIG00000001528	0	0	0	0	0	0
ENSCHIG00000001529	0	0	0	0	0	0
ENSCHIG00000001530	0	0	0	0	0	0
ENSCHIG00000001531	0	0	0	0	0	0
ENSCHIG00000001532	14.5666	15.2403	3.77527	0	9.65494	4.78792
ENSCHIG00000001533	0	0	0	0	0	0
ENSCHIG00000001534	0.417135	1.92028	0	0	1.01377	0
ENSCHIG00000001535	0	0	0	0	0	0
ENSCHIG00000001536	0	0	0	0	5.07307	0
ENSCHIG00000001537	0	0	0	0	0	0
ENSCHIG00000001538	0	0	0	0	0	0
ENSCHIG00000001539	0	0	0	0	0	0
ENSCHIG00000001540	0	0	0	0	0	0
ENSCHIG00000001541	0	0	0	0	0	0
ENSCHIG00000001542	0	0	0	0	0	0
ENSCHIG00000001543	2.66682	1.53459	0	0	3.2406	0
ENSCHIG00000001544	0	0	0	0	0	0
ENSCHIG00000001545	0	0	0	0	0	0
ENSCHIG00000001546	0	0	0	0	0	0
ENSCHIG00000001547	0	0	0	0	0	0
ENSCHIG00000001548	0	0	0	0	0	0
ENSCHIG00000001549	0	0	0	0	0	0
ENSCHIG00000001550	0	0	0	0	0	0
ENSCHIG00000001551	0	0	0	0	0	0
ENSCHIG00000001552	0	0	0	0	0	0
ENSCHIG00000001553	0	0	0	0	0	0
ENSCHIG00000001554	0	0	0	0	0	0
ENSCHIG00000001555	0	0	0	0	0	0
ENSCHIG00000001556	0	0	0	0	0	0
ENSCHIG00000001557	218.054	266.071	43.6904	51.1737	29.7959	41.1613
ENSCHIG00000001558	0	0	0	0	0	0
ENSCHIG00000001559	0	0	0	0	0	0
ENSCHIG00000001560	0	0	0	0	0	0
ENSCHIG00000001561	2.12463	7.33555	3.02855	0	0	0
ENSCHIG00000001562	0	0	0	0	0	0
ENSCHIG00000001563	0	0	0	0	0	0
ENSCHIG00000001564	0	0	0	0	0	0
ENSCHIG00000001565	5.58455	4.28475	0	4.35119	6.78611	0
ENSCHIG00000001566	0	0	0	0	0	0
ENSCHIG00000001567	507.816	1043.63	1344.32	1441.35	1586.77	1114.75
ENSCHIG00000001568	0	0	0	0	0	0
ENSCHIG00000001569	0	0	0	0	0	0
ENSCHIG00000001570	36.6712	0	0	0	0	0
ENSCHIG00000001571	0	0	0	0	0	0
ENSCHIG00000001572	0	0	0	0	0	0
ENSCHIG00000001573	0	0	0	0	0	0
ENSCHIG00000001574	1.05204	0	0	0	0	0
ENSCHIG00000001575	0	0	0	0	0	0
ENSCHIG00000001576	0	0	0	0	0	0
ENSCHIG00000001577	0	0	0	0	0	0
ENSCHIG00000001578	0	0	0	0	0	0
ENSCHIG00000001579	0	0	0	0	0	0
ENSCHIG00000001580	0	0	0	0	0	0
ENSCHIG00000001581	0	37.9003	0	0	0	0
ENSCHIG00000001582	0	0	0	0	0	0
ENSCHIG00000001583	0	0	0	0	0	0
ENSCHIG00000001584	0	0	0	0	0	0
ENSCHIG00000001585	0	0	0	0	0	0
ENSCHIG00000001586	0	0	0	0	0	0
ENSCHIG00000001587	0	0	0	0	0	0
ENSCHIG00000001588	0	0	0	0	0	0
ENSCHIG00000001589	0	0	0	0	0	0
ENSCHIG00000001590	0	0	0	0	0	0
ENSCHIG00000001591	2.68123	0.280524	0	0	0	0
ENSCHIG00000001592	0	0	0	0	0	0
ENSCHIG00000001593	10.0112	0	0	0	0	0
ENSCHIG00000001594	0.50521	0.290717	0	0.59045	0	0
ENSCHIG00000001595	905.271	459.642	227.721	1618.13	1876.55	48.1338
ENSCHIG00000001596	0	0	0	0	0	0
ENSCHIG00000001597	0	0	0	0	0	0
ENSCHIG00000001598	0	0	0	0	0	0
ENSCHIG00000001599	0	0	0	0	0	0
ENSCHIG00000001600	0	0	0	0	0	0
ENSCHIG00000001601	0	0	0	0	0	0
ENSCHIG00000001602	0	0	0	0	0	0
ENSCHIG00000001603	0	0	0	0	0	0
ENSCHIG00000001604	12.1422	20.9612	0	17.7386	14.7547	0
ENSCHIG00000001605	0	0	0	0	0	0
ENSCHIG00000001606	0	0	0	0	0	0
ENSCHIG00000001607	0	0	0	0	0	0
ENSCHIG00000001608	0	0	0	0	0	0
ENSCHIG00000001609	0	0	0	0	0	0
ENSCHIG00000001610	0	0	0	0	0	0
ENSCHIG00000001611	0	0	0	0	0	0
ENSCHIG00000001612	0	0	0	0	0	0
ENSCHIG00000001613	0	0	0	0	0	0
ENSCHIG00000001614	0	0	0	0	0	0
ENSCHIG00000001615	0	0	0	0	0	0
ENSCHIG00000001616	0	0	0	0	0	0
ENSCHIG00000001617	0	0	0	0	0	0
ENSCHIG00000001618	16.63	17.5441	5.9263	6.4786	3.368	5.01061
ENSCHIG00000001619	0	0	0	0	0	0
ENSCHIG00000001620	0	0	0	0	0	0
ENSCHIG00000001621	0	0	0	0	0	0
ENSCHIG00000001622	0	0	0	0	0	0
ENSCHIG00000001623	0	0	0	0	0	0
ENSCHIG00000001624	0	0	0	0	0	0
ENSCHIG00000001625	0	0	0	0	0	0
ENSCHIG00000001626	0	0	0	0	0	0
ENSCHIG00000001627	0	0	0	0	0	0
ENSCHIG00000001628	0	0	0	0	0	0
ENSCHIG00000001629	0	0	0	0	0	0
ENSCHIG00000001630	0	0	0	0	0	0
ENSCHIG00000001631	0	0	0	14.7732	0	11.4257
ENSCHIG00000001632	3.14029	0	0	0	0	0
ENSCHIG00000001633	0	0	0	0	0	0
ENSCHIG00000001634	0	0	0	0	0	0
ENSCHIG00000001635	0	0	0	0	0	0
ENSCHIG00000001636	0	0	0	0	0	0
ENSCHIG00000001637	1.13764	1.30928	0	1.32959	1.38241	0
ENSCHIG00000001638	0	0	0	0	0	0
ENSCHIG00000001639	0	0	0	0	0	0
ENSCHIG00000001640	0	0	0	0	0	0
ENSCHIG00000001641	0	0	0	0	0	0
ENSCHIG00000001642	0	0	0	0	0	0
ENSCHIG00000001643	0	0	0	0	0	0
ENSCHIG00000001644	0	0	0	0	0	0
ENSCHIG00000001645	0	0	0	0	0	0
ENSCHIG00000001646	0	0	0	0	0	0
ENSCHIG00000001647	0	0	0	0	0	0
ENSCHIG00000001648	0	0	0	0	0	0
ENSCHIG00000001649	0	26.9199	0	0	0	0
ENSCHIG00000001650	0	0	0	0	0	0
ENSCHIG00000001651	0	0	0	0	0	0
ENSCHIG00000001652	0	0	0	0	0	0
ENSCHIG00000001653	0	0	0	0	0	0
ENSCHIG00000001654	0	0	0	0	0	0
ENSCHIG00000001655	0	0	0	0	0	0
ENSCHIG00000001656	0	0	0	0	0	0
ENSCHIG00000001657	0	0	0	0	0	0
ENSCHIG00000001658	0	0	0	0	0	0
ENSCHIG00000001659	0	0	0	0	0	0
ENSCHIG00000001660	0	0	0	0	0	0
ENSCHIG00000001661	0	0	0	0	0	0
ENSCHIG00000001662	0	0	0	0	0	0
ENSCHIG00000001663	0.693395	0.399006	0.4942	4.05193	0	0
ENSCHIG00000001664	0	0	0	0	0	0
ENSCHIG00000001665	0	0	0	0	0	0
ENSCHIG00000001666	0	0	0	0	0	0
ENSCHIG00000001667	0	0	0	0	0	0
ENSCHIG00000001668	0	0	0	0	0	0
ENSCHIG00000001669	0	0	0	0	0	0
ENSCHIG00000001670	0	0	0	0	0	0
ENSCHIG00000001671	0	0	0	0	0	0
ENSCHIG00000001672	9.6587	12.5055	10.326	19.7546	17.6053	6.54787
ENSCHIG00000001673	0	0	0	0	0	0
ENSCHIG00000001674	0	0	0	0	0	0
ENSCHIG00000001675	0	0	0	0	0	5.89138
ENSCHIG00000001676	0	0	0	0	0	0
ENSCHIG00000001677	0	0	0	0	0	0
ENSCHIG00000001678	0	0	0	0	0	0
ENSCHIG00000001679	0	0	0	0	0	0
ENSCHIG00000001680	0	0	0	0	0	0
ENSCHIG00000001681	0	0	0	0	0	0
ENSCHIG00000001682	0	0	0	0	0	0
ENSCHIG00000001683	0	0	0	0	0	0
ENSCHIG00000001684	0.33649	0	0	0	0	0
ENSCHIG00000001685	0	0	0	0	0	0
ENSCHIG00000001686	5.16576	7.43144	3.68177	0	0	2.33466
ENSCHIG00000001687	0	0	0	0	0	0
ENSCHIG00000001688	0.506129	0	0	2.3661	0	2.74494
ENSCHIG00000001689	5.29583	1.21897	1.50979	0	2.57411	0
ENSCHIG00000001690	0	0	0	0	0	0
ENSCHIG00000001691	0	0	0	0	0	0
ENSCHIG00000001692	0	0	0	0	0	0
ENSCHIG00000001693	0	0	0	0	0	0
ENSCHIG00000001694	0	0	0	0	0	0
ENSCHIG00000001695	0	0	0	0	0	0
ENSCHIG00000001696	633.241	416.447	85.967	352.42	659.561	109.026
ENSCHIG00000001697	0	0	0	4.71788	0	0
ENSCHIG00000001698	0	0	0	0	0	0
ENSCHIG00000001699	349.855	247.778	0	377.431	1111.88	0
ENSCHIG00000001700	0	0	0	0	0	0
ENSCHIG00000001701	0	0	0	0	0	0
ENSCHIG00000001702	0	0	0	0	0	0
ENSCHIG00000001703	0	1.20369	0	0	0	0
ENSCHIG00000001704	0	0	0	0	0	0
ENSCHIG00000001705	0	0	0	0	0	0
ENSCHIG00000001706	0	0	0	0	0	0
ENSCHIG00000001707	0	25.0472	0	50.8711	0	0
ENSCHIG00000001708	0	0	0	0	0	0
ENSCHIG00000001709	0	0	0	0	0	0
ENSCHIG00000001710	0	0	0	0	0	0
ENSCHIG00000001711	0	0	0	0	0	0
ENSCHIG00000001712	0	0	0	0	0	0
ENSCHIG00000001713	0	0	0	0	0	0
ENSCHIG00000001714	0	0	0	0	0	0
ENSCHIG00000001715	0	0	0	0	0	0
ENSCHIG00000001716	0	0	0	0	0	0
ENSCHIG00000001717	0	0	0	0	0	0
ENSCHIG00000001718	0	0	0	0	0	0
ENSCHIG00000001719	0	0	0	0	71.5602	0
ENSCHIG00000001720	0	0	0	0	0	0
ENSCHIG00000001721	0	0	0	0	0	0
ENSCHIG00000001722	0	0	0	0	0	0
ENSCHIG00000001723	0	0	0	0	0	0
ENSCHIG00000001724	0	0	0	0	0	0
ENSCHIG00000001725	0	0	0	0	0	0
ENSCHIG00000001726	0	0	0	0	0	0
ENSCHIG00000001727	0	0	0	0	0	0
ENSCHIG00000001728	0	0	0	0	0	0
ENSCHIG00000001729	0	0	0	0	0	0
ENSCHIG00000001730	0	0	0	0	0	0
ENSCHIG00000001731	0	0	0	0	0	0
ENSCHIG00000001732	0	0	0	0	0	0
ENSCHIG00000001733	0	0	0	0	0	0
ENSCHIG00000001734	16.9826	17.8347	3.32858	28.7795	30.4389	0.383764
ENSCHIG00000001735	0	0	0	0	0	0
ENSCHIG00000001736	0	0	0	0	0	0
ENSCHIG00000001737	0	0	0	0	0	0
ENSCHIG00000001738	0	0	0	0	0	0
ENSCHIG00000001739	0	0	0	0	0	0
ENSCHIG00000001740	0	0	0	0	0	0
ENSCHIG00000001741	0	0	0	0	0	0
ENSCHIG00000001742	0	0	0	0	0	0
ENSCHIG00000001743	0	0	0	0	0	0
ENSCHIG00000001744	0	0	0	0	0	0
ENSCHIG00000001745	0	3.31083	0	6.72434	6.99151	0
ENSCHIG00000001746	0	0	0	0	0	0
ENSCHIG00000001747	8.21941	18.919	0	0	0	0
ENSCHIG00000001748	0	0	0	0	0	0
ENSCHIG00000001749	0	0	0	0	0	0
ENSCHIG00000001750	2.6654	6.13509	0	0	0	0
ENSCHIG00000001751	0	0	0	0	0	0
ENSCHIG00000001752	0	0	0	0	0	0
ENSCHIG00000001753	1200.03	1111.49	1681.3	1412.11	1198.54	1708.79
ENSCHIG00000001754	0	0	0	0	0	0
ENSCHIG00000001755	0	0	0	0	0	0
ENSCHIG00000001756	5.83405	2.23809	0	0	9.45239	7.0312
ENSCHIG00000001757	0	0	0	0	0	0
ENSCHIG00000001758	0	0	0	0	0	0
ENSCHIG00000001759	0	0	0	0	0	0
ENSCHIG00000001760	0	0	0	0	0	0
ENSCHIG00000001761	0	0	0	0	0	0
ENSCHIG00000001762	0	0	0	0	0	0
ENSCHIG00000001763	0	0	0	0	0	0
ENSCHIG00000001764	0	0	0	0	0	0
ENSCHIG00000001765	0	0	0	0	0	0
ENSCHIG00000001766	0	0	0	0	0	0
ENSCHIG00000001767	0	0	0	0	0	0
ENSCHIG00000001768	0.902238	0	0	0	0	0
ENSCHIG00000001769	0	0	0	0	0	0
ENSCHIG00000001770	0	0	0	0	0	0
ENSCHIG00000001771	0	0	0	0	0	0
ENSCHIG00000001772	0	0	0	0	0	0
ENSCHIG00000001773	0	63.5388	0	172.064	44.7251	0
ENSCHIG00000001774	0	0	0	0	0	0
ENSCHIG00000001775	1.74533	0	0	0	0	0
ENSCHIG00000001776	0	0	0	0	0	0
ENSCHIG00000001777	0	0	0	0	0	0
ENSCHIG00000001778	0	1.33787	0	0	0	0
ENSCHIG00000001779	0	0	0	0	0	0
ENSCHIG00000001780	0	0	0	0	0	0
ENSCHIG00000001781	0	0	0	0	0	0
ENSCHIG00000001782	0	0	0	0	0	0
ENSCHIG00000001783	0	0	0	0	0	0
ENSCHIG00000001784	0	0	0	0	0	0
ENSCHIG00000001785	0	0	0	0	0	0
ENSCHIG00000001786	0	0	0	0	0	0
ENSCHIG00000001787	0	0	0	0	0	0
ENSCHIG00000001788	0	21.988	0	0	0	0
ENSCHIG00000001789	0	0	0	0	0	0
ENSCHIG00000001790	0	0	0	0	0	0
ENSCHIG00000001791	0	0	0	0	0	0
ENSCHIG00000001792	0	0	0	0	0	0
ENSCHIG00000001793	0	0	0	0	0	0
ENSCHIG00000001794	0	0	0	0	0	0
ENSCHIG00000001795	0	0	0	0	0	0
ENSCHIG00000001796	0	0	0	0	0	0
ENSCHIG00000001797	0	0	0	0	0	0
ENSCHIG00000001798	0	0	0	0	0	0
ENSCHIG00000001799	15.3816	5.90078	3.13225	1.71208	0	0
ENSCHIG00000001800	0	0	0	0	0	0
ENSCHIG00000001801	0	0	0	0	0	0
ENSCHIG00000001802	0	0	0	0	0	0
ENSCHIG00000001803	0	0	0	0	0	0
ENSCHIG00000001804	0	0	0	0	0	0
ENSCHIG00000001805	0	0	0	0	0	0
ENSCHIG00000001806	0	0	0	0	0	0
ENSCHIG00000001807	0	0	0	0	0	0
ENSCHIG00000001808	0	0	0	0	0	0
ENSCHIG00000001809	0	0	0	0	57.3832	0
ENSCHIG00000001810	0	0	0	0	0	0
ENSCHIG00000001811	0	0	0	0	0	0
ENSCHIG00000001812	0	0	0	0	0	0
ENSCHIG00000001813	0	0	0	0	0	0
ENSCHIG00000001814	0	0	0	0	0	0
ENSCHIG00000001815	0.795553	1.37337	1.13402	0	0.966722	0
ENSCHIG00000001816	59.5907	96.0142	50.9662	0	28.9648	0
ENSCHIG00000001817	0	0	0	0	0	0
ENSCHIG00000001818	0	0	0	0	0	0
ENSCHIG00000001819	0	0	0	0	0	0
ENSCHIG00000001820	0	14.6214	0	59.3927	0	0
ENSCHIG00000001821	0	0	0	0	0	0
ENSCHIG00000001822	0	0	0	0	0	0
ENSCHIG00000001823	10.4501	12.0268	0	0	12.6986	0
ENSCHIG00000001824	0	0	0	0	57.3832	0
ENSCHIG00000001825	0	0	0	0	0	0
ENSCHIG00000001826	0.725242	1.66933	0	5.08564	1.76257	0
ENSCHIG00000001827	0	0	0	0	0	0
ENSCHIG00000001828	0	0	0	0	0	0
ENSCHIG00000001829	0	0	0	0	0	0
ENSCHIG00000001830	0	0	0	0	0	0
ENSCHIG00000001831	0	0	0	0	0	0
ENSCHIG00000001832	0	0	0	0	0	0
ENSCHIG00000001833	0	0	0	0	0	0
ENSCHIG00000001834	1.18861	0.45598	0	0.926101	3.85158	0.716255
ENSCHIG00000001835	0	0	0	0	0	0
ENSCHIG00000001836	0	0	0	0	0	0
ENSCHIG00000001837	0	0	0	0	0	0
ENSCHIG00000001838	1.68445	3.23099	0.400183	0.656217	0	0
ENSCHIG00000001839	0	0	0	0	0	0
ENSCHIG00000001840	0	0	0	0	0	0
ENSCHIG00000001841	0	0	0	0	0	0
ENSCHIG00000001842	0	0	0	0	0	0
ENSCHIG00000001843	0	0	0	0	0	0
ENSCHIG00000001844	0	0	0	0	0	0
ENSCHIG00000001845	0	0	0	0	0	0
ENSCHIG00000001846	0	0	0	0	0	0
ENSCHIG00000001847	0	0	0	0	0	0
ENSCHIG00000001848	0	0	0	0	0	0
ENSCHIG00000001849	3.01253	0	0	0	0	0
ENSCHIG00000001850	0	0	0	0	0	0
ENSCHIG00000001851	1.13475	1.82834	1.61753	3.71339	3.30937	0.410281
ENSCHIG00000001852	0	0	0	0	0	0
ENSCHIG00000001853	0	0	0	78.0024	0	0
ENSCHIG00000001854	3.66712	3.1653	1.30682	0	0	0
ENSCHIG00000001855	0	0	0	0	0	0
ENSCHIG00000001856	0	0	0	0	0	0
ENSCHIG00000001857	0	0	0	0	0	0
ENSCHIG00000001858	0	81.5215	0	55.1903	57.3832	0
ENSCHIG00000001859	0	0	0	0	0	0
ENSCHIG00000001860	0	0	0	0	0	0
ENSCHIG00000001861	0	0	0	0	0	0
ENSCHIG00000001862	0	0	0	0	0	0
ENSCHIG00000001863	0	0	0	0	0	0
ENSCHIG00000001864	0.372775	0	0	0	0	0
ENSCHIG00000001865	35.6634	29.3173	1.81559	2.97719	0	2.30259
ENSCHIG00000001866	0	0	0	0	0	0
ENSCHIG00000001867	0	0	0	0	0	0
ENSCHIG00000001868	0	0	0	0	0	0
ENSCHIG00000001869	0	0	0	0	0	0
ENSCHIG00000001870	0	0	0	0	0	0
ENSCHIG00000001871	0	0	0	0	0	0
ENSCHIG00000001872	0	0	0	0	0	0
ENSCHIG00000001873	0	0	0	0	0	0
ENSCHIG00000001874	0	0	0	0	0	0
ENSCHIG00000001875	1.82954	2.10557	0	0	0	0
ENSCHIG00000001876	0	0	0	0	0	0
ENSCHIG00000001877	0	0	0	0	0	0
ENSCHIG00000001878	2.61663	4.51713	0	0	1.58981	1.18259
ENSCHIG00000001879	0	0	0	0	0	0
ENSCHIG00000001880	0	0	0	0	0	0
ENSCHIG00000001881	0	0	0	0	0	0
ENSCHIG00000001882	0	0	0	0	0	0
ENSCHIG00000001883	5.87342	7.60452	1.04653	1.7161	0	0
ENSCHIG00000001884	0	0	0	0	0	0
ENSCHIG00000001885	0	0	0	0	0	0
ENSCHIG00000001886	0	0	0	0	0	0
ENSCHIG00000001887	0	0	0	0	0	0
ENSCHIG00000001888	0	0	0	0	0	0
ENSCHIG00000001889	0	0	0	0	0	0
ENSCHIG00000001890	0	34.7039	0	0	0	0
ENSCHIG00000001891	0	0	0	0	0	0
ENSCHIG00000001892	0	0	0	0	0	0
ENSCHIG00000001893	0	0	0	0	0	0
ENSCHIG00000001894	0	0	0	0	0	0
ENSCHIG00000001895	0	9.41315	0	0	0	0
ENSCHIG00000001896	0	0	0	0	0	0
ENSCHIG00000001897	0	0	0	0	0	0
ENSCHIG00000001898	0	0	0	0	0	0
ENSCHIG00000001899	0	0	0	0	0	0
ENSCHIG00000001900	0	0	33.3424	0	0	0
ENSCHIG00000001901	0	0	0	0	0	0
ENSCHIG00000001902	0	0	0	0	0	0
ENSCHIG00000001903	0	0	0	0	0	0
ENSCHIG00000001904	0	0	0	0	0	0
ENSCHIG00000001905	6.70845	4.18199	0	3.2668	2.03795	0
ENSCHIG00000001906	0.987496	0.852365	0	0	0.599982	1.3389
ENSCHIG00000001907	0	0	0	0	0	0
ENSCHIG00000001908	5.78016	6.65225	5.49289	9.0072	9.36507	13.9325
ENSCHIG00000001909	0	0	0	0	0	0
ENSCHIG00000001910	0	1.80139	0	0	0	0
ENSCHIG00000001911	0	0	0	0	0	0
ENSCHIG00000001912	0	0	0	0	0	0
ENSCHIG00000001913	0	0	0	0	0	0
ENSCHIG00000001914	0	0	0	0	0	0
ENSCHIG00000001915	0	0	0	0	0	0
ENSCHIG00000001916	0	0	0	0	0	0
ENSCHIG00000001917	0	0	0	0	0	0
ENSCHIG00000001918	0	3.84057	0	0	0	0
ENSCHIG00000001919	4.71974	1.55195	0	0	0	0
ENSCHIG00000001920	1.04436	0.600965	0	0	2.53812	1.88799
ENSCHIG00000001921	32.3903	34.2548	3.74358	0	4.25506	1.58257
ENSCHIG00000001922	10.2302	6.47551	8.02043	0	6.21563	1.84941
ENSCHIG00000001923	0	0	0	0	0	0
ENSCHIG00000001924	0	0	9.85534	0	0	0
ENSCHIG00000001925	0	0	0	0	0	0
ENSCHIG00000001926	0	0	0	0	0	0
ENSCHIG00000001927	0	0	0	0	0	0
ENSCHIG00000001928	0	0	0	0	0	0
ENSCHIG00000001929	0	0	0	0	0	0
ENSCHIG00000001930	0	2.9849	0	0	0	0
ENSCHIG00000001931	0	0	0	0	0	0
ENSCHIG00000001932	0	0	0	0	0	0
ENSCHIG00000001933	0	0	0	0	0	0
ENSCHIG00000001934	0.413209	0	0	0	0	0.747
ENSCHIG00000001935	0	0	0	0	0	0
ENSCHIG00000001936	0	0	0	0	0	0
ENSCHIG00000001937	0	0	0	0	0	0
ENSCHIG00000001938	0	0	0	0	0	0
ENSCHIG00000001939	0.465812	1.60828	3.31996	8.71048	5.66035	0
ENSCHIG00000001940	0	0	0	0	0	0
ENSCHIG00000001941	0	0	0	0	0	0
ENSCHIG00000001942	0	0	0	0	0	0
ENSCHIG00000001943	0	0	0	0	0	0
ENSCHIG00000001944	0	0	0	0	0	0
ENSCHIG00000001945	0	0	0	0	0	0
ENSCHIG00000001946	0	0	0	0	0	0
ENSCHIG00000001947	0	0	0	0	0	0
ENSCHIG00000001948	0	0	0	0	0	0
ENSCHIG00000001949	0	0	0	0	0	0
ENSCHIG00000001950	0	0	0	0	0	0
ENSCHIG00000001951	0	0	0	0	0	0
ENSCHIG00000001952	0	0	0	0	0	0
ENSCHIG00000001953	0	0	0	0	0	0
ENSCHIG00000001954	0	0	0	74.0529	0	0
ENSCHIG00000001955	0	0	0	0	0	0
ENSCHIG00000001956	0	0	0	0	0	0
ENSCHIG00000001957	0	0	0	0	0	0
ENSCHIG00000001958	0.434139	0.49964	1.23769	2.02955	1.05509	0
ENSCHIG00000001959	0	0	0	0	0	0
ENSCHIG00000001960	11.1567	24.2532	8.83515	0	3.01269	6.723
ENSCHIG00000001961	0	0	0	0	0	0
ENSCHIG00000001962	0	0	0	0	0	0
ENSCHIG00000001963	0	0	0	0	0	0
ENSCHIG00000001964	0	0	0	67.2434	0	0
ENSCHIG00000001965	0	0	0	0	0	0
ENSCHIG00000001966	0	0	0	0	0	0
ENSCHIG00000001967	0	0	0	0	0	0
ENSCHIG00000001968	8.51296	24.4934	6.0674	9.94928	20.6892	0
ENSCHIG00000001969	4.43761	0	0	0	0	0
ENSCHIG00000001970	0	0	0	0	0	0
ENSCHIG00000001971	0	0	0	0	0	0
ENSCHIG00000001972	3.80945	8.76842	10.8604	8.90438	4.62908	10.3301
ENSCHIG00000001973	0	0	0	0	0	0
ENSCHIG00000001974	0	0	0	0	0	0
ENSCHIG00000001975	0	0	0	0	0	0
ENSCHIG00000001976	3.19508	4.90285	4.55442	9.95775	10.3534	1.92535
ENSCHIG00000001977	0	0	0	0	0	0
ENSCHIG00000001978	0	0	0	0	0	0
ENSCHIG00000001979	0	0	0	0	0	0
ENSCHIG00000001980	0	0	0	0	0	0
ENSCHIG00000001981	0	0	0	0	0	0
ENSCHIG00000001982	0	0	0	0	0	0
ENSCHIG00000001983	3.40518	3.91895	0	0	0	0
ENSCHIG00000001984	0	0	0	0	0	0
ENSCHIG00000001985	0	0	0	0	0	0
ENSCHIG00000001986	0	0	0	0	0	0
ENSCHIG00000001987	0	0	0	0	0	0
ENSCHIG00000001988	0	3.06591	0	0	0	0
ENSCHIG00000001989	0	0	0	0	0	0
ENSCHIG00000001990	0	0	0	0	0	0
ENSCHIG00000001991	0	0	0	0	0	0
ENSCHIG00000001992	3.47612	6.66765	6.60673	10.8337	8.44808	0
ENSCHIG00000001993	0	0	0	0	0	0
ENSCHIG00000001994	19.1237	8.25337	0	1.86252	0	0
ENSCHIG00000001995	0	26.9199	0	0	0	0
ENSCHIG00000001996	0	0	0	0	0	0
ENSCHIG00000001997	0	0	0	0	0	0
ENSCHIG00000001998	0	0	0	0	0	0
[truncated: 25,273 more rows]

## Sheet: Table S3
Table S3: Differential genes were screened using DEsq2 at p < 0.05 and fold change < 2
gene_id	BaseMean_DESeq	BaseMean_control_NC	BaseMean_case_SI	FoldChange	log2FoldChange	p-value	q-value	Regulation	Expression_NC1	Expression_NC2	Expression_NC3	Expression_SI1	Expression_SI2	Expression_SI3
ENSCHIG00000000146	8.50861	14.4719	2.54532	0.17588	-2.50734	0.0261533	0.733457	Down	20.2582	14.8366	5.90667	3.22857	2.2379	0
ENSCHIG00000000251	5.32022	1.48056	9.15988	6.18676	2.62918	0.0469117	0.778833	Up	2.52299	10.1628	0	26.5381	21.4608	4.56107
ENSCHIG00000000282	6.51011	11.4963	1.52393	0.132558	-2.9153	0.0211519	0.7246	Down	3.30066	4.19161	0.811194	0	0.276608	0.411512
ENSCHIG00000000315	48.8037	75.6651	21.9423	0.289993	-1.78591	0.0258127	0.733457	Down	116.757	114.631	30.7622	12.9343	30.9308	10.0035
ENSCHIG00000000365	17.3005	30.0167	4.58439	0.152728	-2.71096	0.00622676	0.656351	Down	39.6865	35.3607	6.69121	2.99242	4.14842	1.54291
ENSCHIG00000000397	14.7512	25.4445	4.05787	0.159479	-2.64856	0.00863454	0.656351	Down	22.7215	16.2445	12.2683	1.6094	1.67335	2.48945
ENSCHIG00000000413	3.217	0.335813	6.09818	18.1595	4.18265	0.0138285	0.669192	Up	0	2.04721	0	8.31582	8.64622	6.43153
ENSCHIG00000000447	25.5853	13.6581	37.5125	2.74653	1.45761	0.0466132	0.778833	Up	32.6251	32.1835	93.0109	136.177	90.6162	139.023
ENSCHIG00000000480	2.4818	4.96361	0	0	#NAME?	0.0304774	0.738406	Down	11.2979	3.0594	4.73663	0	0	0
ENSCHIG00000000496	16.8765	27.151	6.60195	0.243157	-2.04004	0.0273827	0.733457	Down	35.7114	30.7008	7.35974	3.01711	4.18265	4.66692
ENSCHIG00000000522	27.0174	12.4151	41.6198	3.35234	1.74517	0.0421328	0.773787	Up	18.1972	17.7207	13.9672	32.7191	39.122	49.3452
ENSCHIG00000000531	4.07945	7.6539	0.50501	0.0659808	-3.92181	0.0242298	0.733457	Down	14.5889	10.5715	1.54043	1.26299	0	0
ENSCHIG00000000593	27.0102	12.9183	41.1021	3.18169	1.66979	0.0338231	0.756852	Up	14.6162	16.8214	26.9625	32.1549	45.9696	66.8351
ENSCHIG00000000935	3.13963	0.675339	5.60392	8.29794	3.05275	0.0369207	0.765388	Up	0	1.49632	0.926658	4.55858	7.8995	3.52565
ENSCHIG00000001154	6.16996	11.8355	0.504391	0.0426167	-4.55244	0.0440484	0.777081	Down	24.3369	11.7637	1.38764	0	0	0.879926
ENSCHIG00000001309	7.33866	2.43795	12.2394	5.02036	2.32779	0.03305	0.756852	Up	13.1727	7.58007	9.3885	41.0539	64.0275	15.8757
ENSCHIG00000001369	2.69564	5.39128	0	0	#NAME?	0.0352071	0.756852	Down	42.0809	25.368	2.85639	0	0	0
ENSCHIG00000001921	6.9543	12.3739	1.53468	0.124025	-3.01129	0.0241426	0.733457	Down	32.3903	34.2548	3.74358	0	4.25506	1.58257
ENSCHIG00000002136	33.9412	14.5934	53.289	3.65158	1.86852	0.0272477	0.733457	Up	67.3084	36.6933	42.9227	107.647	124.838	160.105
ENSCHIG00000002675	4.66002	1.16005	8.16	7.03419	2.81439	0.0421052	0.773787	Up	1.3714	9.46989	0	19.2335	26.6635	4.95844
ENSCHIG00000002856	10.3208	17.5931	3.04847	0.173277	-2.52885	0.018366	0.693559	Down	112.615	100.511	36.0367	5.37206	11.171	12.4644
ENSCHIG00000003108	7.26897	13.5178	1.02015	0.0754676	-3.728	0.00515548	0.656351	Down	201.206	118.606	76.9489	11.4709	11.9267	0
ENSCHIG00000003276	2.4723	4.94459	0	0	#NAME?	0.0296025	0.733457	Down	489.68	156.545	155.114	0	0	0
ENSCHIG00000003341	26.2209	46.8493	5.59255	0.119373	-3.06645	0.00528785	0.656351	Down	101.088	53.3792	19.4953	2.77984	5.78058	5.37489
ENSCHIG00000003384	55.3162	83.267	27.3653	0.328645	-1.6054	0.046995	0.778833	Down	56.0479	43.6687	24.0387	9.27495	6.62988	12.105
ENSCHIG00000003901	28.062	47.4691	8.65487	0.182326	-2.45541	0.00867089	0.656351	Down	302.777	305.841	52.7848	40.7323	37.0568	7.87568
ENSCHIG00000003954	3.41494	6.31473	0.515144	0.0815783	-3.61567	0.0413891	0.773787	Down	2.4868	3.04088	0.664652	0	0.377732	0
ENSCHIG00000004276	3.94771	7.39042	0.50501	0.0683331	-3.87127	0.0247075	0.733457	Down	6.76197	4.39863	2.0954	0.687205	0	0
ENSCHIG00000004404	5.55743	1.45368	9.66118	6.64601	2.73249	0.029398	0.733457	Up	6.04543	5.21816	2.15437	14.1309	25.7115	21.8579
ENSCHIG00000004508	10.384	16.7196	4.04836	0.242133	-2.04613	0.0494442	0.785297	Down	20.0265	24.7766	7.13669	4.68108	1.21677	2.71529
ENSCHIG00000004678	4.95703	8.90529	1.00878	0.113279	-3.14205	0.0299389	0.733457	Down	179.329	179.466	66.6847	0	0	28.1905
ENSCHIG00000004827	15.212	26.3763	4.04774	0.153461	-2.70406	0.00651146	0.656351	Down	30.3451	30.3682	10.6571	3.08391	1.06881	3.18017
ENSCHIG00000004907	21.4525	6.98539	35.9197	5.14212	2.36236	0.0493948	0.785297	Up	18.3356	10.551	49.0059	96.4315	50.1314	182.309
ENSCHIG00000005194	12.5002	19.8901	5.11029	0.256927	-1.96057	0.0440395	0.777081	Down	13.8192	10.8552	2.81408	1.53817	3.19857	0.396545
ENSCHIG00000005493	35.2196	13.4268	57.0124	4.24617	2.08616	0.0220576	0.73243	Up	109.498	122.418	31.2168	307.134	349.75	135.737
ENSCHIG00000005522	28.6726	44.1837	13.1615	0.297881	-1.74719	0.0388689	0.773787	Down	52.7893	53.8947	12.1369	6.96568	4.13854	11.5443
ENSCHIG00000005604	45.404	73.0919	17.7161	0.242381	-2.04465	0.0128351	0.669192	Down	157.597	110.263	44.5335	22.7191	8.43636	20.0814
ENSCHIG00000005733	5.1308	1.16747	9.09412	7.78957	2.96154	0.0332103	0.756852	Up	5.59913	12.8878	15.9626	91.6135	13.6076	101.221
ENSCHIG00000006075	36.877	58.0789	15.6752	0.269895	-1.88953	0.024539	0.733457	Down	15.6112	16.4589	6.53583	2.80694	0.795945	3.35505
ENSCHIG00000006134	54.2641	93.8016	14.7266	0.156997	-2.67119	0.00128241	0.586625	Down	650.109	431.553	192.93	20.7453	48.5315	64.1784
ENSCHIG00000006407	4.55198	0.976843	8.12712	8.31978	3.05654	0.0300806	0.73348	Up	19.1786	44.1444	0	112.072	116.525	104.013
ENSCHIG00000006417	37.5509	60.9132	14.1887	0.232933	-2.10201	0.0123349	0.669192	Down	276.528	213.964	91.3064	7.30359	22.7813	56.4866
ENSCHIG00000006583	2.10815	4.2163	0	0	#NAME?	0.0451069	0.778833	Down	2.2788	3.67167	0.324832	0	0	0
ENSCHIG00000006685	2.3941	4.7882	0	0	#NAME?	0.0391934	0.773787	Down	27.5466	36.2318	39.2664	0	0	0
ENSCHIG00000006714	7.65222	14.2849	1.01954	0.0713715	-3.80851	0.00402498	0.656351	Down	70.3601	67.0942	34.3868	0	4.88563	3.6342
ENSCHIG00000007073	49.4033	79.0495	19.757	0.249932	-2.00039	0.0190358	0.704419	Down	176.413	147.216	30.0559	27.9284	11.9568	19.0589
ENSCHIG00000007156	25.726	9.30972	42.1423	4.5267	2.17846	0.0156145	0.669192	Up	9.34068	12.4473	5.60618	36.7719	28.6747	23.996
ENSCHIG00000007239	42.0797	69.412	14.7475	0.212463	-2.23472	0.00755837	0.656351	Down	737.636	333.64	261.718	22.5876	86.1117	87.3471
ENSCHIG00000007273	31.1886	13.0186	49.3587	3.7914	1.92273	0.0339016	0.756852	Up	121.577	168.869	47.8075	382.172	387.168	151.577
ENSCHIG00000007449	21.1047	34.598	7.61135	0.219994	-2.18447	0.0160652	0.669192	Down	144.366	100.647	47.4893	12.9788	13.4944	17.5663
ENSCHIG00000007574	3.38048	6.76097	0	0	#NAME?	0.00924772	0.656351	Down	151.685	122.2	43.244	0	0	0
ENSCHIG00000007677	15.4687	6.03966	24.8977	4.12237	2.04347	0.0277985	0.733457	Up	7.82316	6.92576	6.00467	23.9127	23.4003	17.4064
ENSCHIG00000007753	3.57539	6.64638	0.504391	0.0758895	-3.71996	0.0381898	0.773787	Down	9.37382	7.61514	4.71597	0	0	0.996823
ENSCHIG00000007838	16.4509	30.8823	2.01942	0.0653908	-3.93477	0.00573781	0.656351	Down	194.376	120.76	24.5198	12.0622	0	3.10968
ENSCHIG00000007846	27.5673	42.985	12.1496	0.282648	-1.82292	0.0361308	0.761306	Down	230.143	275.903	116.187	11.2072	23.305	78.01
ENSCHIG00000007923	6.45876	10.8892	2.02832	0.186269	-2.42454	0.0468252	0.778833	Down	84.128	53.7894	19.9867	0	5.67938	12.6739
ENSCHIG00000008174	3.69979	6.89457	0.50501	0.0732475	-3.77108	0.0301754	0.73348	Down	11.8847	9.32579	2.31014	1.26272	0	0
ENSCHIG00000008320	193.637	314.6	72.675	0.231008	-2.11399	0.0105321	0.656351	Down	247.823	211.023	43.2635	29.3154	29.2609	20.4055
ENSCHIG00000008334	2.44232	0.320515	4.56412	14.24	3.83187	0.0425281	0.777081	Up	2.00065	2.3025	0	23.382	9.7244	7.23354
ENSCHIG00000008416	35.2689	61.3704	9.16754	0.149381	-2.74294	0.00216511	0.617062	Down	87.8033	46.7122	21.8438	3.87237	8.05244	4.49238
ENSCHIG00000008460	8.31148	15.6129	1.01002	0.0646912	-3.95029	0.00231754	0.617062	Down	299.816	262.539	74.3257	30.4697	0	0
ENSCHIG00000008923	15.4225	26.2808	4.56412	0.173667	-2.5256	0.00969807	0.656351	Down	69.574	59.7864	21.1572	10.8417	4.50898	3.35403
ENSCHIG00000008943	2.21297	4.42594	0	0	#NAME?	0.0439581	0.777081	Down	3.2986	5.21988	2.35099	0	0	0
ENSCHIG00000008981	3.39013	6.26512	0.515144	0.0822242	-3.60429	0.04094	0.773787	Down	145.423	140.938	21.8204	0	18.6013	0
ENSCHIG00000009007	8.95258	14.8573	3.04785	0.205141	-2.28531	0.0375816	0.773735	Down	110.102	95.8081	38.2793	0	13.0528	19.4188
ENSCHIG00000009143	5.00305	8.9967	1.0094	0.112197	-3.1559	0.0284596	0.733457	Down	34.744	22.8492	10.6127	2.90043	0	2.24322
ENSCHIG00000009242	122.087	190.453	53.7206	0.282067	-1.82589	0.0177767	0.693559	Down	99.2371	133.796	31.19	15.4985	11.8172	21.5761
ENSCHIG00000009256	5.84023	10.1452	1.5353	0.151333	-2.7242	0.0360759	0.761306	Down	12.1241	8.83709	4.03252	0.944643	1.96435	0
ENSCHIG00000009267	11.562	21.5988	1.52516	0.0706135	-3.82391	0.00112356	0.586625	Down	526.385	434.35	297.303	46.43	24.1374	0
ENSCHIG00000009359	6.60914	11.6943	1.52393	0.130313	-2.93995	0.021455	0.7246	Down	50.8923	54.3871	23.3179	0	4.41729	6.57165
ENSCHIG00000009406	3.22295	5.94089	0.50501	0.0850057	-3.5563	0.0482012	0.781091	Down	13.1152	14.2554	1.03861	1.70311	0	0
ENSCHIG00000009440	33.5705	51.3931	15.748	0.306422	-1.70641	0.0397305	0.773787	Down	109.235	55.26	25.6664	9.82044	14.5866	15.1904
ENSCHIG00000009446	4.30422	0.995854	7.61259	7.64428	2.93438	0.0273635	0.733457	Up	27.5034	94.9591	39.2047	385.726	267.368	248.603
ENSCHIG00000009458	3.48378	6.46318	0.504391	0.0780406	-3.67963	0.042001	0.773787	Down	10.6201	6.79025	5.04616	0	0	1.06661
ENSCHIG00000009775	13.517	23.4811	3.55286	0.151307	-2.72445	0.0205468	0.7246	Down	6.91356	7.4954	0.856951	0.234204	0.487018	0.724541
ENSCHIG00000009842	2.93031	5.86061	0	0	#NAME?	0.0164665	0.676673	Down	17.2975	22.9699	7.58667	0	0	0
ENSCHIG00000009863	21.4145	35.7316	7.09745	0.198632	-2.33183	0.0107078	0.656351	Down	1456.18	1309.28	540.55	212.734	110.593	137.108
ENSCHIG00000009892	96.7914	174.813	18.7698	0.107371	-3.21933	8.43129e-05	0.31356	Down	1132.18	666.487	337.054	79.6261	43.8299	39.8482
ENSCHIG00000009978	7.09791	12.6713	1.52455	0.120315	-3.05511	0.0137426	0.669192	Down	55.7419	46.5102	9.93216	3.25734	3.38676	2.51925
ENSCHIG00000010010	13.1763	22.82	3.53259	0.154803	-2.6915	0.00955646	0.656351	Down	164.226	181.444	98.3206	23.0322	0	23.7511
ENSCHIG00000010055	34.6267	58.088	11.1655	0.192216	-2.3792	0.036584	0.765388	Down	762.073	687.794	68.6083	65.627	58.4867	65.2584
ENSCHIG00000010056	17.4668	27.3222	7.61135	0.278577	-1.84385	0.044702	0.777888	Down	186.379	132.786	53.7675	20.7453	21.5696	28.0781
ENSCHIG00000010087	305.31	478.932	131.688	0.274962	-1.8627	0.0137985	0.669192	Down	2753.27	1785.49	765.41	425.391	197.061	371.348
ENSCHIG00000010202	5.05069	9.59637	0.50501	0.0526251	-4.2481	0.0157644	0.669192	Down	37.3023	65.4177	7.59609	4.15201	0	0
ENSCHIG00000010210	46.0782	75.3826	16.7737	0.222514	-2.16803	0.0460048	0.778833	Down	116.48	80.7316	12.962	17.2064	11.5759	3.914
ENSCHIG00000010216	72.9287	120.482	25.3757	0.210618	-2.2473	0.0047133	0.656351	Down	202.595	179.255	45.8523	11.8718	19.201	27.5454
ENSCHIG00000010313	13.6811	22.7778	4.58439	0.201266	-2.31283	0.0212605	0.7246	Down	51.5141	48.1003	30.4807	6.81574	9.44872	3.51424
ENSCHIG00000010409	40.8612	72.6296	9.09288	0.125195	-2.99775	0.000552065	0.586609	Down	769.092	453.817	222.977	38.0871	7.92007	70.6966
ENSCHIG00000010442	43.4839	70.704	16.2637	0.230026	-2.12013	0.0101687	0.656351	Down	744.37	604.227	220.414	67.2434	96.1333	84.5108
ENSCHIG00000010479	6.31082	11.5913	1.03029	0.0888843	-3.49193	0.0108291	0.656351	Down	16.3315	21.145	9.69992	0	3.30757	0
ENSCHIG00000010532	9.35625	15.6622	3.05033	0.194758	-2.36025	0.0292399	0.733457	Down	34.1897	18.9454	8.12261	5.91973	3.07747	0
ENSCHIG00000010543	15.5525	25.5016	5.6033	0.219724	-2.18624	0.0238711	0.733457	Down	51.2928	29.9202	24.0379	3.28477	8.5382	5.08094
ENSCHIG00000010546	23.1258	41.1951	5.05652	0.122746	-3.02626	0.00134077	0.586625	Down	680.183	646.006	310.638	46.3075	16.0491	71.6292
ENSCHIG00000010591	5.63117	10.2523	1.01002	0.0985162	-3.3435	0.0178241	0.693559	Down	139.751	121.845	18.1098	19.7976	0	0
ENSCHIG00000010634	2.49732	4.99464	0	0	#NAME?	0.0261372	0.733457	Down	18.2117	22.4565	1.85428	0	0	0
ENSCHIG00000010651	11.4395	18.3263	4.55275	0.248427	-2.00911	0.0453536	0.778833	Down	63.8398	91.8396	14.4773	13.5656	3.52615	10.4918
ENSCHIG00000010716	3.74537	6.98635	0.504391	0.0721966	-3.79193	0.0292223	0.733457	Down	0.839024	1.26737	0.224248	0	0	0.0947993
ENSCHIG00000010735	2.19953	4.39906	0	0	#NAME?	0.0464565	0.778833	Down	22.0124	17.7335	15.6888	0	0	0
ENSCHIG00000010792	2.52027	5.04054	0	0	#NAME?	0.0395624	0.773787	Down	2.77445	5.225	0.359532	0	0	0
ENSCHIG00000010891	10.5874	17.1163	4.05849	0.237113	-2.07636	0.0417015	0.773787	Down	16.3115	12.515	2.44749	2.00669	1.39095	1.55199
ENSCHIG00000010894	30.5301	51.8382	9.22193	0.177898	-2.49088	0.0415151	0.773787	Down	212.314	192.603	17.8026	14.5962	39.4581	0
ENSCHIG00000010924	4.26049	8.01659	0.504391	0.0629183	-3.99038	0.0373087	0.770839	Down	114.598	121.337	6.53412	0	0	8.28678
ENSCHIG00000010934	53.1936	82.9912	23.3959	0.281908	-1.8267	0.0239169	0.733457	Down	67.339	59.7073	11.5784	11.0242	10.8254	5.21047
ENSCHIG00000011046	3.8218	7.13859	0.50501	0.0707436	-3.82126	0.0346958	0.756852	Down	12.118	5.47893	1.85075	1.01162	0	0
ENSCHIG00000011099	65.4755	99.0228	31.9282	0.322432	-1.63293	0.0384112	0.773787	Down	1717.61	1553.17	498.419	272.435	193.809	343.779
ENSCHIG00000011102	33.0447	51.9178	14.1715	0.272961	-1.87323	0.0251192	0.733457	Down	40.2833	41.2805	9.04592	5.80439	2.68222	7.48194
ENSCHIG00000011211	10.5553	17.5781	3.53259	0.200966	-2.31498	0.0308138	0.740725	Down	18.8965	35.9959	13.9324	4.56926	0	4.71188
ENSCHIG00000011230	8.4283	16.8566	0	0	#NAME?	0.001333	0.586625	Down	55.5201	31.4413	7.53725	0	0	0
ENSCHIG00000011245	17.6565	32.2525	3.06046	0.0948908	-3.39759	0.00858786	0.656351	Down	14.7851	11.1906	1.70882	0.934036	0.971146	0
ENSCHIG00000011257	19.5262	33.9928	5.05962	0.148844	-2.74813	0.0467023	0.778833	Down	9.29261	7.86102	0.566075	1.48519	0.193025	0.143583
ENSCHIG00000011261	8.24209	13.9496	2.53457	0.181694	-2.46042	0.0311522	0.742836	Down	343.064	314.065	44.4565	54.6746	18.949	14.0953
ENSCHIG00000011282	85.0877	135.71	34.4652	0.253962	-1.97732	0.0117468	0.666306	Down	55.7541	61.4548	16.1188	9.54472	5.34366	7.94981
ENSCHIG00000011416	47.3646	80.0349	14.6943	0.183599	-2.44537	0.00363309	0.642208	Down	885.348	685.815	442.92	39.7971	62.0675	146.202
ENSCHIG00000011423	6.81545	12.1064	1.52455	0.125929	-2.98931	0.0183097	0.693559	Down	119.57	68.8049	19.3682	6.35198	6.60436	4.91268
ENSCHIG00000011435	13.438	5.10455	21.7715	4.26512	2.09258	0.0256293	0.733457	Up	3.18019	0.813335	5.03689	9.91135	6.01134	15.3311
ENSCHIG00000011511	2.17681	4.35361	0	0	#NAME?	0.04071	0.773787	Down	26.4149	32.9336	3.13776	0	0	0
ENSCHIG00000011552	4.56733	8.61952	0.515144	0.0597648	-4.06456	0.0137269	0.669192	Down	8.30917	14.0926	1.87015	0	1.06284	0
ENSCHIG00000011574	16.261	28.9476	3.57437	0.123477	-3.01768	0.00236193	0.617062	Down	225.23	140.186	49.1409	5.37206	22.342	8.3096
ENSCHIG00000011585	3.01801	6.03602	0	0	#NAME?	0.0158205	0.669192	Down	46.311	25.4905	5.74036	0	0	0
ENSCHIG00000011606	5.80403	10.5993	1.00878	0.0951745	-3.39328	0.0144952	0.669192	Down	79.0361	57.8841	20.484	0	0	8.65948
ENSCHIG00000011628	2.19953	4.39906	0	0	#NAME?	0.0464565	0.778833	Down	2.19256	1.76636	1.56269	0	0	0
ENSCHIG00000011665	12.6386	22.7439	2.53333	0.111385	-3.16638	0.00326374	0.637797	Down	82.5102	91.4421	37.0267	3.57154	3.71344	8.28678
ENSCHIG00000011670	65.7979	103.188	28.4076	0.275299	-1.86093	0.0185958	0.695053	Down	101.794	138.97	28.198	17.3396	14.0222	17.8808
ENSCHIG00000011677	58.8364	101.441	16.2321	0.160016	-2.64371	0.00132262	0.586625	Down	1405.56	1017.54	407.175	95.3833	88.1538	122.951
ENSCHIG00000011782	34.2053	53.1532	15.2574	0.287047	-1.80064	0.0298336	0.733457	Down	175.954	137.455	41.0422	29.9114	28.5082	13.4947
ENSCHIG00000011806	5.70664	10.4045	1.00878	0.0969563	-3.36652	0.0159737	0.669192	Down	23.1191	12.1633	6.59103	0	0	2.38827
ENSCHIG00000011840	5.79329	10.5766	1.01002	0.0954961	-3.38841	0.0139841	0.669192	Down	27.066	21.988	4.53897	3.72149	0	0
ENSCHIG00000011888	13.1821	21.2754	5.08878	0.239186	-2.0638	0.0351984	0.756852	Down	8.0929	10.6179	2.76865	1.135	1.57346	0.877821
ENSCHIG00000011897	4.64206	8.77911	0.50501	0.057524	-4.11969	0.0139918	0.669192	Down	103.667	85.2197	63.3307	11.5388	0	0
ENSCHIG00000011919	3.71634	7.43267	0	0	#NAME?	0.0470148	0.778833	Down	21.3186	13.9032	0	0	0	0
ENSCHIG00000011924	24.0863	40.5619	7.61073	0.187632	-2.41402	0.0075372	0.656351	Down	272.637	276.119	120.476	19.1182	26.5038	39.4299
ENSCHIG00000012027	3.66086	7.32172	0	0	#NAME?	0.0073557	0.656351	Down	37.8202	35.8453	22.1986	0	0	0
ENSCHIG00000012061	2.69564	5.39128	0	0	#NAME?	0.0352071	0.756852	Down	10.3789	6.25685	0.704509	0	0	0
ENSCHIG00000012167	2.25682	4.51365	0	0	#NAME?	0.0389953	0.773787	Down	2.45614	1.95696	0.807949	0	0	0
ENSCHIG00000012200	45.8647	76.0029	15.7265	0.20692	-2.27286	0.00625179	0.656351	Down	1434.94	1106.08	532.766	109.203	129.762	193.049
ENSCHIG00000012342	27.7502	45.3652	10.1352	0.223413	-2.16222	0.0130445	0.669192	Down	403.869	288.382	126.065	48.2347	28.6578	47.9637
ENSCHIG00000012362	4.00129	7.49758	0.50501	0.0673564	-3.89204	0.043674	0.777081	Down	15.3005	12.8681	0.838851	1.37554	0	0
ENSCHIG00000012380	50.105	79.3773	20.8328	0.262453	-1.92987	0.0169494	0.684555	Down	74.1623	69.9729	20.9525	16.398	10.5545	4.22745
ENSCHIG00000012421	114.036	191.926	36.1461	0.188333	-2.40864	0.00210974	0.617062	Down	521.78	485.066	145.73	42.8337	70.3192	38.3587
ENSCHIG00000012434	186.667	289.51	83.8235	0.289535	-1.78819	0.0182483	0.693559	Down	282.877	247.146	73.314	36.6905	43.0182	39.2444
ENSCHIG00000012505	4.4337	7.8371	1.03029	0.131463	-2.92727	0.043877	0.777081	Down	6.89114	5.79562	0.755614	0	1.28828	0
ENSCHIG00000012548	20.9827	35.3958	6.56969	0.185607	-2.42968	0.00849367	0.656351	Down	620.852	543.336	230.467	45.3502	15.7173	105.223
ENSCHIG00000012570	14.3725	23.1708	5.57414	0.240567	-2.05549	0.0340568	0.756852	Down	50.2572	33.0513	17.3981	11.7473	3.48974	2.59586
ENSCHIG00000012574	3.56062	6.61623	0.50501	0.076329	-3.71163	0.0342467	0.756852	Down	333.708	405.393	52.8538	43.3346	0	0
ENSCHIG00000012578	3.62534	6.74567	0.50501	0.0748643	-3.73958	0.0336421	0.756852	Down	17.0591	12.1537	4.63178	1.89879	0	0
ENSCHIG00000012712	2.29878	4.59756	0	0	#NAME?	0.0406551	0.773787	Down	26.4848	38.1009	23.5954	0	0	0
ENSCHIG00000012851	9.41474	16.2961	2.53333	0.155456	-2.68543	0.015144	0.669192	Down	64.2845	69.0513	14.2542	3.33914	3.47181	7.74757
ENSCHIG00000012957	3.16501	6.33002	0	0	#NAME?	0.0118105	0.666306	Down	2.7564	3.80673	0.785822	0	0	0
ENSCHIG00000012978	27.1354	43.599	10.6718	0.244772	-2.03049	0.0183693	0.693559	Down	354.313	245.819	82.3851	41.1157	42.7493	31.7993
ENSCHIG00000013143	5.39181	9.76346	1.02015	0.104487	-3.25861	0.0208133	0.7246	Down	60.6408	29.6079	18.3358	4.29528	4.46594	0
ENSCHIG00000013146	5.55229	10.0844	1.02015	0.101161	-3.30527	0.0166779	0.681594	Down	72.8331	60.9614	9.43818	5.15889	5.36386	0
ENSCHIG00000013243	4.34237	8.18034	0.504391	0.0616589	-4.01955	0.0161045	0.669192	Down	183.822	138.325	40.3122	0	0	12.7813
ENSCHIG00000013266	14.7033	5.07069	24.3359	4.79932	2.26283	0.0179992	0.693559	Up	6.98718	8.84553	4.97994	17.9654	18.6792	32.8417
ENSCHIG00000013286	6.4911	10.9425	2.03969	0.1864	-2.42352	0.048108	0.781091	Down	15.5982	10.3358	5.39019	1.10485	2.29749	0.8545
ENSCHIG00000013316	90.0518	138.457	41.6468	0.300793	-1.73316	0.0250179	0.733457	Down	111.93	107.566	27.5368	19.2571	17.2605	14.38
ENSCHIG00000013404	39.8224	61.3832	18.2617	0.297503	-1.74903	0.0317487	0.75185	Down	34.0098	25.501	6.85565	4.41644	3.75702	4.96831
ENSCHIG00000013444	15.226	24.3735	6.07853	0.249391	-2.00352	0.0342239	0.756852	Down	45.5551	46.9507	11.6304	11.125	3.30487	3.68751
ENSCHIG00000013446	6.7781	11.538	2.01818	0.174916	-2.51527	0.0399813	0.773787	Down	54.673	65.2523	23.0915	4.73315	0	10.982
ENSCHIG00000013474	6.00647	10.4776	1.5353	0.146531	-2.77072	0.0318409	0.75185	Down	7.16058	14.3132	3.22328	0.880918	1.83184	0
ENSCHIG00000013505	4.39228	8.27955	0.50501	0.0609948	-4.03517	0.0164203	0.676673	Down	7.48896	8.18792	3.20254	0.875251	0	0
ENSCHIG00000013515	89.3824	142.852	35.9126	0.251397	-1.99196	0.0267125	0.733457	Down	103.865	83.0323	16.5566	12.5305	4.34279	15.7482
ENSCHIG00000013646	33.5414	56.3578	10.725	0.190301	-2.39364	0.00511293	0.656351	Down	198.693	157.039	59.7165	16.7867	34.9074	6.49151
ENSCHIG00000013674	10.1721	17.8102	2.53395	0.142275	-2.81325	0.010643	0.656351	Down	128.176	77.6395	38.465	10.5124	5.46506	8.13042
ENSCHIG00000013709	8.21315	13.9037	2.52257	0.181431	-2.4625	0.0459312	0.778833	Down	17.0828	13.3857	2.0724	0.849576	0	2.62828
ENSCHIG00000013743	27.9979	51.4322	4.5635	0.0887285	-3.49446	0.000197442	0.367115	Down	598.232	505.831	185.633	38.0499	19.7809	22.0711
ENSCHIG00000013755	2.79597	0	5.59193	Inf	Inf	0.00233602	0.617062	Up	0	0	0	5.90927	24.5762	27.4217
ENSCHIG00000013776	39.4521	62.1652	16.739	0.269266	-1.8929	0.0214647	0.7246	Down	339.364	262.412	83.144	53.7093	34.3651	38.3439
ENSCHIG00000013839	10.6994	17.3296	4.06924	0.234815	-2.0904	0.045064	0.778833	Down	96.9246	84.2809	42.9835	15.1037	15.7038	7.78757
ENSCHIG00000013910	115.362	184.596	46.1289	0.249892	-2.00063	0.00972245	0.656351	Down	219.145	171.84	53.3467	20.7421	18.7532	33.4792
ENSCHIG00000013928	6.9029	13.3008	0.50501	0.0379684	-4.71906	0.0274535	0.733457	Down	101.414	59.4583	5.45509	4.47261	0	0
ENSCHIG00000013936	12.1441	21.2485	3.03958	0.143049	-2.80542	0.00766562	0.656351	Down	471.544	553.125	168.041	84.7852	22.0385	16.3934
ENSCHIG00000013950	4.64023	8.27168	1.00878	0.121956	-3.03557	0.0419401	0.773787	Down	11.3323	8.69468	6.15374	0	0	1.95109
ENSCHIG00000014009	18.9404	31.7833	6.09756	0.191848	-2.38196	0.0104176	0.656351	Down	32.7274	39.5968	10.7657	2.94225	4.07887	3.79261
ENSCHIG00000014051	2.48202	4.96405	0	0	#NAME?	0.0265265	0.733457	Down	6.55079	6.12556	0.583614	0	0	0
ENSCHIG00000014081	13.0991	21.1303	5.06789	0.23984	-2.05986	0.0351405	0.756852	Down	43.5464	44.1705	10.5209	6.90083	3.5875	5.33716
ENSCHIG00000014108	13.9022	23.2093	4.59514	0.197987	-2.33652	0.0175541	0.693559	Down	45.8165	36.9891	14.6214	4.79523	8.30958	1.23622
ENSCHIG00000014127	4.58192	8.15383	1.01002	0.123871	-3.01309	0.04102	0.773787	Down	90.3349	140.658	37.8729	24.8415	0	0
ENSCHIG00000014169	46.0994	69.8464	22.3524	0.320022	-1.64376	0.039717	0.773787	Down	554.469	469.731	109.773	84.0025	87.3401	74.2495
ENSCHIG00000014215	177.684	265.233	90.1345	0.339832	-1.55711	0.0478627	0.781081	Down	2705.97	1989.93	1860.84	495.093	315.161	773.633
ENSCHIG00000014272	3.66669	7.33338	0	0	#NAME?	0.00852308	0.656351	Down	27.7379	19.6448	3.04146	0	0	0
ENSCHIG00000014280	3.50643	7.01287	0	0	#NAME?	0.00894023	0.656351	Down	47.4017	32.7321	5.4055	0	0	0
ENSCHIG00000014325	4.38838	8.27176	0.50501	0.0610523	-4.03381	0.0152272	0.669192	Down	14.8748	7.17897	2.73591	1.12158	0	0
ENSCHIG00000014348	37.0219	62.92	11.1237	0.176791	-2.49989	0.0037077	0.642208	Down	1136.33	1059.47	522.843	151.298	34.9576	143.018
ENSCHIG00000014402	18.3775	32.7181	4.03698	0.123387	-3.01874	0.0062193	0.656351	Down	191.808	169.311	29.1994	13.0584	0	16.8325
ENSCHIG00000014413	170.502	90.2764	250.728	2.77733	1.4737	0.0437048	0.777081	Up	407.434	398.73	545.219	894.047	922.833	1097.32
ENSCHIG00000014444	49.4497	82.1742	16.7251	0.203533	-2.29667	0.00519918	0.656351	Down	1923.93	1890.89	546.066	159.188	144.824	277.015
ENSCHIG00000014487	2.07756	4.15511	0	0	#NAME?	0.0465258	0.778833	Down	3.02637	2.48784	0.308139	0	0	0
ENSCHIG00000014588	15.5727	25.5522	5.59317	0.218892	-2.19171	0.0209274	0.7246	Down	474.986	385.458	112.845	42.702	59.1982	44.0348
ENSCHIG00000014590	93.1545	145.289	41.0198	0.282332	-1.82453	0.0204093	0.7246	Down	499.098	571.032	223.238	75.2654	49.7992	119.068
ENSCHIG00000014599	20.7465	36.4138	5.07926	0.139487	-2.84179	0.00291263	0.617062	Down	342.365	294.383	201.941	45.992	28.6916	14.2282
ENSCHIG00000014667	2.1158	4.2316	0	0	#NAME?	0.0447615	0.777888	Down	5.1369	9.85322	0.813599	0	0	0
ENSCHIG00000014701	28.6294	45.6408	11.6179	0.254551	-1.97397	0.0239681	0.733457	Down	692.601	1041.66	426.321	183.968	19.1277	170.739
ENSCHIG00000014738	14.574	25.0788	4.06924	0.162259	-2.62363	0.0386304	0.773787	Down	43.4143	22.1492	5.7419	3.13851	3.2632	1.61823
ENSCHIG00000014769	41.329	62.9136	19.7444	0.313834	-1.67193	0.0411145	0.773787	Down	685.588	708.223	217.826	135.153	60.2239	141.86
ENSCHIG00000014793	62.6008	98.3735	26.828	0.272716	-1.87453	0.0242195	0.733457	Down	24.0205	34.825	6.22546	3.64588	2.02173	5.63951
ENSCHIG00000014886	28.3604	46.0712	10.6497	0.231157	-2.11305	0.0147992	0.669192	Down	292.79	222.147	95.8376	30.4169	26.3545	39.2078
ENSCHIG00000014893	10.1982	17.8523	2.54408	0.142507	-2.81089	0.0112068	0.656351	Down	14.7283	13.8686	7.15721	0.782423	1.62702	1.21027
ENSCHIG00000014900	2.23384	4.46768	0	0	#NAME?	0.049657	0.785297	Down	7.63052	10.2454	12.6897	0	0	0
ENSCHIG00000014910	9.01729	15.9943	2.04031	0.127565	-2.9707	0.00940004	0.656351	Down	28.5431	18.2498	6.02768	2.47104	2.56921	0
ENSCHIG00000014944	22.8902	36.6672	9.11315	0.248537	-2.00847	0.0252196	0.733457	Down	631.496	606.756	115.618	40.6262	42.2404	125.683
ENSCHIG00000014950	14.4723	25.8847	3.05984	0.11821	-3.08057	0.00673243	0.656351	Down	6.27536	6.37802	0.929373	0.380995	0.594199	0.147332
ENSCHIG00000014997	6.91435	12.3048	1.52393	0.123848	-3.01335	0.0171185	0.684555	Down	19.0282	17.7931	7.62858	0	1.44514	2.14995
ENSCHIG00000015146	6.41557	12.316	0.515144	0.0418273	-4.57941	0.00267275	0.617062	Down	33.7025	17.5467	9.15071	0	1.95018	0
ENSCHIG00000015149	14.7144	23.835	5.59379	0.234688	-2.09118	0.0293784	0.733457	Down	137.625	108.61	42.0381	18.3823	19.1127	10.6628
ENSCHIG00000015166	56.6729	96.091	17.2547	0.179567	-2.47741	0.00259691	0.617062	Down	802.405	603.422	284.915	94.7945	63.3606	57.6046
ENSCHIG00000015310	10.0733	17.0976	3.04909	0.178335	-2.48734	0.0205677	0.7246	Down	17.1172	26.6213	5.93506	2.16273	2.24866	1.67267
ENSCHIG00000015320	15.2451	24.4147	6.07543	0.248843	-2.00669	0.0387993	0.773787	Down	91.0704	89.8378	53.3174	7.60257	7.90463	23.5196
ENSCHIG00000015358	88.3219	140.67	35.9734	0.255728	-1.96732	0.0149893	0.669192	Down	197.788	183.937	37.4134	19.7197	15.9469	33.0447
ENSCHIG00000015365	37.041	58.3986	15.6835	0.268559	-1.89669	0.0242287	0.733457	Down	110.574	92.1801	46.4772	11.5976	6.89053	25.6278
ENSCHIG00000015368	55.6709	90.0479	21.2938	0.236472	-2.08026	0.0176915	0.693559	Down	627.767	401.643	132.462	14.4806	50.1866	108.261
ENSCHIG00000015380	55.4278	90.991	19.8646	0.218314	-2.19553	0.0213143	0.7246	Down	890.45	585.137	144.147	111.62	116.054	25.3905
ENSCHIG00000015476	8.76504	14.5025	3.02758	0.208763	-2.26006	0.0407835	0.773787	Down	40.306	33.1337	12.3116	4.48633	0	6.93954
ENSCHIG00000015549	3.2245	5.94461	0.504391	0.0848485	-3.55897	0.048908	0.785297	Down	24.027	23.0434	3.80547	0	0	2.41311
ENSCHIG00000015575	2.3025	4.60499	0	0	#NAME?	0.0445061	0.777081	Down	5.07541	4.38087	6.3304	0	0	0
ENSCHIG00000015585	41.8083	71.9549	11.6616	0.162068	-2.62533	0.0150818	0.669192	Down	695.225	377.414	115.929	67.4549	31.8795	33.1992
ENSCHIG00000015610	11.2582	17.9327	4.58377	0.25561	-1.96798	0.0489493	0.785297	Down	105.325	76.0169	20.3574	8.34547	17.3541	9.6817
ENSCHIG00000015681	3.32913	6.14311	0.515144	0.0838573	-3.57592	0.044026	0.777081	Down	53.3933	69.1302	9.51368	0	8.11015	0
ENSCHIG00000015999	122.645	205.806	39.4845	0.191854	-2.38192	0.00237578	0.617062	Down	548.001	454.969	155.452	44.6092	26.5038	73.931
ENSCHIG00000016043	2.70154	0.335813	5.06727	15.0896	3.91548	0.0289448	0.733457	Up	0	3.04807	0	9.286	6.43663	11.9698
ENSCHIG00000016056	131.284	214.915	47.6528	0.221729	-2.17313	0.00495453	0.656351	Down	222.874	196.383	51.1293	18.7219	17.773	31.4775
ENSCHIG00000016076	35.8069	61.4697	10.1441	0.165025	-2.59924	0.00271772	0.617062	Down	976.273	769.475	430.14	55.3208	71.8985	117.66
ENSCHIG00000016099	3.74537	6.98635	0.504391	0.0721966	-3.79193	0.0292223	0.733457	Down	4.44302	6.7113	1.1875	0	0	0.502006
ENSCHIG00000016100	25.5725	41.5161	9.62891	0.231932	-2.10822	0.0167932	0.682557	Down	14.6255	15.5248	5.86981	1.32762	1.38037	2.82369
ENSCHIG00000016122	46.8476	79.0104	14.6848	0.185859	-2.42772	0.00352292	0.642208	Down	112.671	97.3973	34.263	7.02302	6.08505	16.295
ENSCHIG00000016288	24.8894	44.7096	5.06913	0.113379	-3.14077	0.0141964	0.669192	Down	285.59	175.296	34.5414	24.2746	8.41302	6.25806
ENSCHIG00000016311	14.1929	22.7933	5.59255	0.245359	-2.02703	0.0396811	0.773787	Down	44.0598	25.3537	7.65915	2.51188	5.22337	4.85678
ENSCHIG00000016398	22.2815	35.3848	9.17829	0.259385	-1.94683	0.0258694	0.733457	Down	540.644	413.022	93.0109	43.5767	101.943	42.1283
ENSCHIG00000016445	53.6736	92.634	14.7131	0.158831	-2.65444	0.00142556	0.589072	Down	812.368	580.897	285.24	118.679	50.8094	26.9963
ENSCHIG00000016497	10.4137	3.56369	17.2636	4.84432	2.27629	0.0326694	0.756852	Up	4.05131	4.66256	1.28332	11.5741	10.94	10.5791
ENSCHIG00000016589	2.1005	4.20101	0	0	#NAME?	0.045456	0.778833	Down	8.73442	11.8799	1.13186	0	0	0
ENSCHIG00000016627	163.368	251.72	75.016	0.298013	-1.74655	0.0215496	0.7246	Down	177.483	179.094	45.3067	31.5005	19.1569	29.4192
ENSCHIG00000016700	20.0864	31.0583	9.11439	0.29346	-1.76876	0.0475682	0.781043	Down	28.772	32.2954	8.10135	4.15142	2.58982	6.42149
ENSCHIG00000016737	14.0442	22.5149	5.57352	0.247548	-2.01422	0.0368573	0.765388	Down	28.6517	22.3063	7.80795	5.90927	2.04802	2.28514
ENSCHIG00000016738	6.13419	10.7445	1.52393	0.141834	-2.81773	0.0269615	0.733457	Down	436.387	369.285	73.1822	0	31.1929	46.4059
ENSCHIG00000016843	16.1284	26.1592	6.09756	0.233094	-2.10101	0.0262535	0.733457	Down	262.322	336.544	98.0792	30.1556	41.8049	38.871
ENSCHIG00000016848	4.76009	9.01579	0.504391	0.0559452	-4.15984	0.0392782	0.773787	Down	13.7722	5.99732	1.59175	0	0	0.6729
ENSCHIG00000016851	16.5283	29.4822	3.57437	0.121238	-3.04408	0.00226061	0.617062	Down	41.5749	44.0198	15.0133	1.29572	5.38881	2.00424
ENSCHIG00000016858	14.1891	5.55124	22.827	4.11206	2.03986	0.0281705	0.733457	Up	7.11699	5.46052	5.91787	24.9534	15.8552	17.1548
ENSCHIG00000016866	79.3397	122.136	36.5434	0.299202	-1.74081	0.0286769	0.733457	Down	90.0658	101.495	17.5764	23.1827	12.3776	7.75338
ENSCHIG00000016945	20.4215	35.27	5.5729	0.158007	-2.66194	0.00452368	0.656351	Down	668.854	637.335	246.044	84.0543	34.9576	52.0067
ENSCHIG00000016952	3.98565	7.4669	0.504391	0.0675502	-3.8879	0.0240796	0.733457	Down	1.20308	1.3846	0.47637	0	0	0.120829
ENSCHIG00000017000	26.0694	44.523	7.61569	0.171051	-2.54751	0.0283648	0.733457	Down	63.9103	46.5044	7.64073	10.6016	4.00831	0
ENSCHIG00000017123	2.13667	4.27334	0	0	#NAME?	0.0492136	0.785297	Down	0.436312	0.789079	0.355395	0	0	0
ENSCHIG00000017184	28.9513	49.3033	8.59925	0.174415	-2.5194	0.00627446	0.656351	Down	676.547	482.459	130.162	48.5089	20.1745	75.0345
ENSCHIG00000017250	17.6537	32.2375	3.06998	0.0952301	-3.39244	0.000897332	0.586625	Down	15.956	16.749	3.24921	0.409848	1.70453	0.316981
ENSCHIG00000017294	5.5555	10.0807	1.03029	0.102204	-3.29048	0.0337661	0.756852	Down	12.734	11.5466	1.1001	0	1.87561	0
ENSCHIG00000017311	15.1094	24.1326	6.08619	0.252197	-1.98738	0.0399766	0.773787	Down	25.3647	30.3144	14.6015	2.28033	3.55639	6.17269
ENSCHIG00000017363	33.6139	15.8679	51.3599	3.23672	1.69453	0.0347309	0.756852	Up	59.3978	87.0031	88.5173	189.326	242.78	165.95
ENSCHIG00000017433	5.80009	10.0649	1.5353	0.15254	-2.71274	0.0404398	0.773787	Down	46.4861	36.3798	26.5054	4.34634	9.03806	0
ENSCHIG00000017437	2.30068	4.60135	0	0	#NAME?	0.0348365	0.756852	Down	8.10262	3.62643	1.28332	0	0	0
ENSCHIG00000017447	22.1334	7.29105	36.9758	5.0714	2.34238	0.0062779	0.656351	Up	20.076	33.3739	34.9768	130.352	70.4759	141.141
ENSCHIG00000017451	28.212	46.3116	10.1124	0.218356	-2.19524	0.0113938	0.662089	Down	670.078	439.214	164.465	51.8633	21.5696	104.29
ENSCHIG00000017467	10.2957	17.048	3.54335	0.207845	-2.26642	0.0474821	0.781043	Down	50.5618	55.8628	5.76587	7.09112	2.45762	5.48434
ENSCHIG00000017528	2.25682	4.51365	0	0	#NAME?	0.0389953	0.773787	Down	8.50628	6.77747	2.79814	0	0	0
ENSCHIG00000017742	40.0872	18.714	61.4603	3.28418	1.71553	0.0335991	0.756852	Up	56.1687	57.0381	58.8718	127.43	152.567	149.326
ENSCHIG00000017781	28.5022	50.4215	6.58292	0.130558	-2.93724	0.001113	0.586625	Down	1295.78	1154.21	341.582	145.217	43.1391	64.1784
ENSCHIG00000017793	21.186	36.7979	5.57414	0.15148	-2.7228	0.0284661	0.733457	Down	3.01973	3.9668	0.347837	0.499083	0.148261	0.110284
ENSCHIG00000017855	13.2218	24.4033	2.04031	0.0836078	-3.58022	0.00293505	0.617062	Down	59.3794	32.991	11.6748	3.19072	3.31749	0
ENSCHIG00000017860	6.62399	11.2292	2.0188	0.179782	-2.47568	0.0403241	0.773787	Down	26.3771	25.1528	3.22279	3.52314	0	2.72483
ENSCHIG00000017866	6.48888	11.969	1.00878	0.0842831	-3.56861	0.00903813	0.656351	Down	14.1003	12.1708	5.65294	0	0	1.59316
ENSCHIG00000017889	3.23742	6.47484	0	0	#NAME?	0.0428294	0.777081	Down	229.85	117.568	12.1348	0	0	0
ENSCHIG00000017894	38.1759	69.2215	7.13033	0.103007	-3.27918	0.036942	0.765388	Down	39.4262	28.0561	1.28702	2.4622	2.19431	0.272041
ENSCHIG00000017942	3.10193	6.20385	0	0	#NAME?	0.014222	0.669192	Down	25.7206	29.6012	16.9216	0	0	0
ENSCHIG00000017977	4.14599	7.78697	0.50501	0.0648532	-3.94668	0.0230365	0.733457	Down	5.20822	2.99701	3.34083	0.608696	0	0
ENSCHIG00000018004	337.38	501.561	173.199	0.345321	-1.53399	0.0408263	0.773787	Down	977.14	1131.69	309.893	153.714	112.815	275.531
ENSCHIG00000018025	15.22	24.8462	5.59379	0.225137	-2.15113	0.024694	0.733457	Down	32.342	27.6504	10.5376	4.31986	4.4915	2.50577
ENSCHIG00000018030	74.3336	130.341	18.3262	0.140602	-2.83031	0.0281108	0.733457	Down	236.857	153.929	20.1052	12.5052	17.7301	8.79242
ENSCHIG00000018037	3.47023	6.94046	0	0	#NAME?	0.00808969	0.656351	Down	17.5928	19.1815	3.95964	0	0	0
ENSCHIG00000018134	2.61165	5.2233	0	0	#NAME?	0.02611	0.733457	Down	0.966573	1.11241	0.626274	0	0	0
ENSCHIG00000018150	66.4184	107.342	25.4952	0.237515	-2.07391	0.00914799	0.656351	Down	1539.76	1714.08	486.858	143.964	340.191	141.709
ENSCHIG00000018224	2.08706	4.17412	0	0	#NAME?	0.0477113	0.781081	Down	13.7343	10.9429	3.01193	0	0	0
ENSCHIG00000018229	6.4679	11.9156	1.02015	0.0856147	-3.546	0.00876617	0.656351	Down	16.8232	13.8296	4.79612	1.12352	1.16816	0
ENSCHIG00000018312	221.232	362.736	79.7274	0.219794	-2.18577	0.00965153	0.656351	Down	140.744	145.148	25.2454	21.9531	14.9995	9.94466
ENSCHIG00000018372	22.9551	40.8202	5.09002	0.124693	-3.00354	0.00466088	0.656351	Down	341.083	143.226	88.698	26.9345	22.4037	4.16628
ENSCHIG00000018443	2.61165	5.2233	0	0	#NAME?	0.02611	0.733457	Down	5.48752	6.31546	3.55554	0	0	0
ENSCHIG00000018490	4.35232	7.68449	1.02015	0.132755	-2.91316	0.0457518	0.778833	Down	84.7835	74.1573	9.66838	7.92707	8.24202	0
ENSCHIG00000018645	6.95993	13.4149	0.50501	0.0376456	-4.73138	0.00170709	0.617062	Down	122.533	63.0093	29.7303	6.09393	0	0
ENSCHIG00000018726	22.2846	11.4721	33.097	2.88501	1.52857	0.0444471	0.777081	Up	19.755	17.4889	49.8212	60.3843	103.408	54.9433
ENSCHIG00000018783	3.34701	6.189	0.50501	0.081598	-3.61532	0.0434588	0.777081	Down	13.2101	24.559	2.89698	2.37522	0	0
ENSCHIG00000018872	11.8893	3.98297	19.7957	4.97009	2.31327	0.0096547	0.656351	Up	7.00675	4.83834	15.9804	32.7558	37.4629	45.6005
ENSCHIG00000018873	9.39504	17.7801	1.01002	0.0568064	-4.1378	0.00112226	0.586625	Down	10.0473	7.3765	1.97543	0.809825	0	0
ENSCHIG00000018886	44.7211	69.1998	20.2424	0.292521	-1.77339	0.0412249	0.773787	Down	35.1885	53.7421	8.83311	10.8634	2.68928	5.60121
ENSCHIG00000018893	3.49878	6.99757	0	0	#NAME?	0.0119429	0.666306	Down	96.4045	59.7421	10.5708	0	0	0
ENSCHIG00000018949	330.421	555.868	104.974	0.188846	-2.40472	0.00653262	0.656351	Down	1087.9	999.421	184.265	91.2454	76.2076	112.218
ENSCHIG00000018984	8.06576	14.1026	2.02894	0.14387	-2.79717	0.0294051	0.733457	Down	17.06	25.9862	2.86097	1.17285	1.21945	1.81419
ENSCHIG00000019061	5.08296	9.6609	0.50501	0.0522736	-4.25777	0.00797478	0.656351	Down	27.71	27.335	5.64275	2.31324	0	0
ENSCHIG00000019115	5.988	10.4508	1.52516	0.145937	-2.77658	0.0295712	0.733457	Down	8.73433	9.07935	1.20487	1.31716	0.684748	0
ENSCHIG00000019203	5.58132	9.6381	1.52455	0.158179	-2.66037	0.0438219	0.777081	Down	1.63167	2.76736	0.734484	0.200733	0.208709	0.155249
ENSCHIG00000019289	2.10422	4.20843	0	0	#NAME?	0.0487122	0.785297	Down	24.235	22.8203	9.42156	0	0	0
ENSCHIG00000019346	5.31165	10.1183	0.50501	0.0499106	-4.32451	0.00706678	0.656351	Down	177.978	96.0142	63.4246	13.0004	0	0
ENSCHIG00000019360	12.0651	23.1101	1.02015	0.0441433	-4.50166	0.000246783	0.367115	Down	103.34	73.314	26.2326	3.30892	3.44039	0
ENSCHIG00000019398	8.39309	15.261	1.52516	0.0999386	-3.32281	0.0232095	0.733457	Down	60.321	15.2964	17.4884	4.77956	2.48473	0
ENSCHIG00000019403	41.3027	66.3587	16.2466	0.244829	-2.03015	0.013517	0.669192	Down	395.693	327.525	88.9129	68.3432	42.6351	28.1905
ENSCHIG00000019421	5.94849	10.3515	1.54543	0.149295	-2.74376	0.0320547	0.754502	Down	7.39099	8.50612	1.95102	0	1.99583	0
ENSCHIG00000019464	40.8654	63.0363	18.6945	0.296567	-1.75357	0.0333666	0.756852	Down	515.284	673.713	184.877	139.29	17.0381	114.065
ENSCHIG00000019503	55.2326	85.6137	24.8514	0.290274	-1.78452	0.026938	0.733457	Down	101.693	74.8655	36.9733	27.9084	11.0065	6.69867
ENSCHIG00000019516	2.55039	0	5.10077	Inf	Inf	0.0144311	0.669192	Up	0	0	0	7.23853	7.52612	0
ENSCHIG00000019546	23.2234	39.8436	6.60319	0.165728	-2.59311	0.00477087	0.656351	Down	72.0639	44.7137	31.2637	7.32371	6.09175	4.53138
ENSCHIG00000019558	33.6956	56.7618	10.6294	0.187264	-2.41686	0.00511329	0.656351	Down	992.598	749.892	355.895	113.872	44.3986	110.087
ENSCHIG00000019575	15.341	25.6249	5.05714	0.197353	-2.34115	0.0158203	0.669192	Down	102.056	117.454	36.9463	15.1461	3.93697	14.6427
ENSCHIG00000019705	163.351	246.619	80.0829	0.324723	-1.62272	0.0322511	0.756731	Down	140.74	147.689	37.1847	18.6859	17.3833	32.7069
ENSCHIG00000019713	8.37928	14.2354	2.52319	0.177248	-2.49616	0.0270348	0.733457	Down	55.1077	35.675	11.4557	5.36713	0	6.22649
ENSCHIG00000019835	41.5937	65.9806	17.2068	0.260785	-1.93907	0.0189315	0.704062	Down	167.274	145.936	52.5594	12.6127	10.9282	37.3932
ENSCHIG00000019895	5.89409	10.7788	1.0094	0.0936471	-3.41662	0.013226	0.669192	Down	80.4115	72.2998	17.9098	5.87367	0	4.54275
ENSCHIG00000019988	11.8569	20.1717	3.54211	0.175597	-2.50966	0.0419559	0.773787	Down	40.1851	16.0089	8.07821	1.20424	1.25208	4.65683
ENSCHIG00000020169	8.20433	14.369	2.03969	0.141951	-2.81654	0.0149188	0.669192	Down	311.295	200.627	53.2482	14.5527	30.2618	11.2552
ENSCHIG00000020204	125.287	196.758	53.8159	0.273513	-1.87032	0.0147827	0.669192	Down	1583.65	1637.29	400.576	307.904	213.425	164.049
ENSCHIG00000020223	4.84589	9.17664	0.515144	0.0561365	-4.15492	0.0355492	0.757637	Down	88.1749	113.187	4.83419	0	8.24202	0
ENSCHIG00000020320	19.7483	32.3897	7.10696	0.21942	-2.18823	0.0156934	0.669192	Down	133.224	108.667	23.9686	12.0934	12.5739	14.0297
ENSCHIG00000020459	260.062	423.262	96.8618	0.228846	-2.12755	0.00546275	0.656351	Down	510.446	412.822	106.225	41.5162	43.1657	69.1042
ENSCHIG00000020492	3.38424	6.76847	0	0	#NAME?	0.0479906	0.781081	Down	391.064	135.02	37.1628	0	0	0
ENSCHIG00000020512	57.1956	105.253	9.13776	0.0868167	-3.52588	0.00835069	0.656351	Down	168.917	103.385	18.3804	8.03734	5.22292	3.88509
ENSCHIG00000020543	56.2548	92.7658	19.7438	0.212835	-2.23219	0.00624307	0.656351	Down	794.928	882.904	301.838	105.482	50.6181	125.508
ENSCHIG00000020581	8.68741	14.3466	3.0282	0.211074	-2.24418	0.0468887	0.778833	Down	36.2201	42.727	5.163	6.34969	0	4.9109
ENSCHIG00000020707	6.54881	11.0687	2.02894	0.183304	-2.44769	0.0432821	0.777081	Down	54.5784	43.0718	11.1141	3.64497	3.78979	5.63811
ENSCHIG00000020744	50.1876	80.6493	19.726	0.24459	-2.03156	0.0125312	0.669192	Down	7.22079	9.55893	2.18657	1.66158	0.363706	1.08218
ENSCHIG00000020923	9.30814	18.1113	0.50501	0.0278838	-5.16443	0.000342793	0.42495	Down	99.5813	43.9322	35.4871	3.87943	0	0
ENSCHIG00000020972	240.16	395.171	85.1499	0.215476	-2.2144	0.00379996	0.642366	Down	493.845	422.178	139.317	58.3709	36.6233	58.3767
ENSCHIG00000021007	34.5379	55.4104	13.6653	0.246619	-2.01964	0.0217126	0.7246	Down	87.5736	42.382	22.4057	6.29841	4.36577	13.8019
ENSCHIG00000021009	12.0258	22.5265	1.52516	0.0677053	-3.88459	0.000759096	0.586625	Down	13.1119	11.0361	3.34753	0.914876	0.475613	0
ENSCHIG00000021024	21.8746	34.6253	9.1239	0.263504	-1.9241	0.0311595	0.742836	Down	67.5833	65.8139	24.3488	5.20787	7.21972	14.7687
ENSCHIG00000021045	97.3576	169.297	25.4185	0.150141	-2.73561	0.020788	0.7246	Down	53.0828	50.1785	4.73789	5.94112	4.03892	1.23709
ENSCHIG00000021087	3.76416	7.02393	0.504391	0.0718103	-3.79967	0.0349069	0.756852	Down	7.35976	5.64678	6.29459	0	0	0.886999
ENSCHIG00000021145	3.74671	7.49342	0	0	#NAME?	0.00591409	0.656351	Down	8.77722	4.48956	1.85356	0	0	0
ENSCHIG00000021214	8.79964	16.0741	1.52516	0.0948833	-3.3977	0.00981944	0.656351	Down	8.59777	3.79307	1.83835	0.669893	0.348255	0
ENSCHIG00000021222	10.4841	18.4331	2.53518	0.137534	-2.86214	0.0412854	0.773787	Down	87.185	88.2292	6.42817	14.0545	3.65322	0
ENSCHIG00000021226	9.79517	17.0355	2.55483	0.149971	-2.73724	0.0145005	0.669192	Down	47.8102	35.8294	26.9435	2.59892	8.10655	2.01003
ENSCHIG00000021272	7.88269	14.251	1.51441	0.106267	-3.23423	0.00923487	0.656351	Down	29.1807	50.3751	17.5982	5.2468	0	2.02896
ENSCHIG00000021305	63.1291	104.509	21.7488	0.208103	-2.26463	0.00518696	0.656351	Down	95.4741	94.6956	33.1573	8.1151	4.21876	17.5736
ENSCHIG00000021319	627.825	1009.93	245.725	0.24331	-2.03913	0.00848405	0.656351	Down	1500.23	1538.27	306.03	187.576	117.777	224.204
ENSCHIG00000021362	8.09605	2.52558	13.6665	5.41124	2.43596	0.013177	0.669192	Up	5.41734	12.4694	46.3329	101.302	52.6633	146.902
ENSCHIG00000021423	9.55065	15.5364	3.56485	0.229451	-2.12374	0.0443149	0.777081	Down	93.7175	63.4455	20.9553	12.8859	13.3978	3.32201
ENSCHIG00000021438	1248.58	2124.78	372.377	0.175254	-2.51248	0.00960852	0.656351	Down	348.674	295.699	49.8832	41.7921	28.1018	14.2734
ENSCHIG00000021456	5.73105	10.4318	1.03029	0.0987641	-3.33987	0.0312604	0.742858	Down	5.48298	5.71865	0.488482	0	0.832835	0
ENSCHIG00000021491	24.0028	39.364	8.64164	0.219531	-2.1875	0.0132235	0.669192	Down	9.76116	7.61305	2.41484	0.754253	1.17633	1.02086
ENSCHIG00000021653	15.4994	24.4189	6.57982	0.269456	-1.89188	0.0456536	0.778833	Down	133.895	128.019	46.9812	9.62992	10.0125	33.5154
ENSCHIG00000021720	29.0287	55.0191	3.03834	0.0552233	-4.17858	2.09877e-05	0.156107	Down	849.815	727.561	206.819	24.2243	12.5934	28.103
ENSCHIG00000021724	82.6361	41.3946	123.878	2.9926	1.5814	0.0257116	0.733457	Up	20.5148	24.1233	49.5858	71.9284	76.954	83.8482
ENSCHIG00000021732	38.3302	61.5124	15.148	0.24626	-2.02175	0.0159485	0.669192	Down	353.119	299.45	123.631	43.4419	5.01866	74.663
ENSCHIG00000021757	117.988	194.382	41.5931	0.213975	-2.22448	0.0103896	0.656351	Down	2703.22	2633.68	458.411	315.931	226.541	278.047
ENSCHIG00000021839	18.319	33.0846	3.55348	0.107406	-3.21885	0.0150303	0.669192	Down	517.34	439.841	46.5054	21.7884	22.6541	25.277
ENSCHIG00000021852	3.19542	6.39085	0	0	#NAME?	0.0111649	0.656351	Down	11.5846	7.27227	2.25182	0	0	0
ENSCHIG00000021941	2.62509	5.25018	0	0	#NAME?	0.0248389	0.733457	Down	0.401864	0.770827	0.254594	0	0	0
ENSCHIG00000022053	3.58656	6.65797	0.515144	0.0773726	-3.69203	0.0367074	0.765388	Down	6.75522	7.28852	3.00914	0	1.02608	0
ENSCHIG00000022060	2.6307	5.2614	0	0	#NAME?	0.0230446	0.733457	Down	99.0695	48.0071	22.2977	0	0	0
ENSCHIG00000022085	60.8622	99.4384	22.286	0.224119	-2.15766	0.00754322	0.656351	Down	1157.08	1042.16	370.508	107.792	81.5091	189.472
ENSCHIG00000022088	2.46858	4.93717	0	0	#NAME?	0.0277323	0.733457	Down	25.4236	14.6297	4.02667	0	0	0
ENSCHIG00000022153	19.7873	31.4278	8.14677	0.259222	-1.94774	0.0411833	0.773787	Down	95.2389	59.2477	15.8996	4.01109	14.5966	10.8578
ENSCHIG00000022162	30.0375	46.9045	13.1704	0.280792	-1.83243	0.0299773	0.733457	Down	137.356	163.263	33.7023	10.5266	13.6811	34.6009
ENSCHIG00000022217	16.1415	5.34947	26.9335	5.0348	2.33193	0.0399761	0.773787	Up	1.21727	1.72422	0.266948	6.34723	3.86862	1.18493
ENSCHIG00000022260	26.8749	41.566	12.1837	0.293118	-1.77044	0.0423647	0.776129	Down	15.8775	24.7495	9.74058	2.3489	3.41912	4.35999
ENSCHIG00000022261	4.55765	8.60015	0.515144	0.0598995	-4.06131	0.024581	0.733457	Down	14.1789	10.0015	1.30396	0	1.11159	0
ENSCHIG00000022271	4.30185	8.08856	0.515144	0.0636881	-3.97283	0.027418	0.733457	Down	130.866	51.7723	23.3179	0	9.93891	0
ENSCHIG00000022363	6.11545	10.7064	1.52455	0.142396	-2.81202	0.0289294	0.733457	Down	11.4223	14.1569	3.75738	1.02689	1.06769	0.794204
ENSCHIG00000022373	6.57224	11.6294	1.51503	0.130275	-2.94036	0.0213752	0.7246	Down	296.629	256.038	105.708	65.002	0	0
ENSCHIG00000022389	4.69764	8.37513	1.02015	0.121808	-3.03732	0.0347347	0.756852	Down	15.5013	16.3534	2.76204	1.50972	1.56971	0
ENSCHIG00000022392	8.15966	14.2891	2.03017	0.142078	-2.81524	0.0152032	0.669192	Down	15.1623	13.8806	2.45603	2.41643	0.83748	0
ENSCHIG00000022444	19.7115	31.8103	7.61259	0.239312	-2.06304	0.0353688	0.757637	Down	33.3523	33.5863	4.45706	4.87244	3.37735	3.14032
ENSCHIG00000022482	7.93473	13.3469	2.52257	0.189001	-2.40354	0.0388347	0.773787	Down	9.71072	24.7045	7.28534	1.19465	0	3.6958
ENSCHIG00000022493	16.4116	26.2309	6.59244	0.251324	-1.99238	0.0326131	0.756852	Down	566.794	329.82	136.169	74.4297	46.4322	57.5646
ENSCHIG00000022516	85.6985	139.025	32.372	0.23285	-2.10253	0.00790911	0.656351	Down	1099.04	684.173	334.688	46.708	48.5638	216.746
ENSCHIG00000022597	6.76389	12.5178	1.01002	0.0806869	-3.63152	0.00785451	0.656351	Down	49.4293	15.2624	22.3407	5.63601	0	0
ENSCHIG00000022643	11.8369	19.6267	4.04712	0.206205	-2.27785	0.0308718	0.740725	Down	16.4376	10.4184	2.71664	1.11368	0.578966	2.15333
ENSCHIG00000022684	13.7245	5.09341	22.3555	4.3891	2.13393	0.0211509	0.7246	Up	7.17137	7.33633	7.95079	35.3879	27.1113	15.8454
ENSCHIG00000022716	14.0796	24.1096	4.0496	0.167966	-2.57376	0.0105959	0.656351	Down	26.4236	22.3326	11.182	5.79034	1.0034	0.746384
ENSCHIG00000022784	18.6632	30.6916	6.63483	0.216178	-2.20971	0.0159734	0.669192	Down	10.2897	8.18875	2.49659	1.02347	1.86224	0.395782
ENSCHIG00000022849	7.49354	12.4538	2.53333	0.203419	-2.29748	0.0444779	0.777081	Down	65.9441	47.6541	8.7442	3.58467	3.72709	8.31724
ENSCHIG00000022904	2.15386	4.30772	0	0	#NAME?	0.0416601	0.773787	Down	3.51025	2.69324	0.333579	0	0	0
ENSCHIG00000022915	3.0124	6.02481	0	0	#NAME?	0.014356	0.669192	Down	5.35228	8.52898	1.76063	0	0	0
ENSCHIG00000022963	2.71002	0.320515	5.09953	15.9104	3.9919	0.0289978	0.733457	Up	1.06141	1.22155	0	7.44297	12.8978	3.83764
ENSCHIG00000023008	20.1173	36.1862	4.04836	0.111876	-3.16003	0.00105615	0.586625	Down	353.338	320.047	74.6171	30.5892	7.95113	17.7435
ENSCHIG00000023103	6.18551	11.3622	1.00878	0.0887836	-3.49356	0.0118249	0.666306	Down	11.0761	10.0157	5.63874	0	0	1.43024
ENSCHIG00000023112	3.76049	7.01658	0.504391	0.0718855	-3.79815	0.028136	0.733457	Down	75.4768	45.1695	12.9106	0	0	5.45788
ENSCHIG00000023198	17.8471	30.1237	5.57042	0.184918	-2.43504	0.0133529	0.669192	Down	70.6869	74.7302	12.888	1.92124	3.99515	11.8872
ENSCHIG00000023211	29.8648	49.1128	10.6168	0.216172	-2.20975	0.0111702	0.656351	Down	650.155	774.735	295.252	67.2434	27.966	145.619
ENSCHIG00000023232	2.21669	4.43337	0	0	#NAME?	0.0479195	0.781081	Down	24.811	24.9851	26.5251	0	0	0
ENSCHIG00000023292	15.5971	27.6502	3.54397	0.128171	-2.96386	0.00306955	0.617062	Down	133.802	77.8055	30.1151	13.1687	3.42297	5.09238
ENSCHIG00000023379	1.7878	0	3.57561	Inf	Inf	0.02757	0.733457	Up	0	0	0	23.8783	33.1027	0
ENSCHIG00000023390	7.82974	13.6407	2.0188	0.147999	-2.75635	0.0351332	0.756852	Down	7.39538	7.49794	0.752983	0.823157	0	0.636637
ENSCHIG00000023447	2.33313	4.66626	0	0	#NAME?	0.034962	0.756852	Down	11.6255	8.60114	3.55106	0	0	0
ENSCHIG00000023464	6.36593	12.2167	0.515144	0.0421672	-4.56773	0.00292976	0.617062	Down	16.8749	9.19937	6.33008	0	1.07924	0
ENSCHIG00000023479	10.8602	18.6808	3.03958	0.162711	-2.61961	0.0133307	0.669192	Down	15.3442	15.0431	3.24036	2.65676	0.690578	0.51369
ENSCHIG00000023496	5.56622	9.61865	1.51379	0.157381	-2.66767	0.0474886	0.781043	Down	13.3027	14.5807	8.12672	1.48068	0	2.29035
ENSCHIG00000023561	52.508	82.2274	22.7886	0.277141	-1.85131	0.0224276	0.733457	Down	1245.27	1369.61	480.931	114.709	119.267	321.6
ENSCHIG00000023567	9.82903	17.6279	2.03017	0.115168	-3.11818	0.0206562	0.7246	Down	471.91	446.126	48.0489	59.0927	20.4802	0
ENSCHIG00000023599	4.83237	8.63445	1.03029	0.119323	-3.06706	0.0306515	0.740215	Down	118.597	89.425	17.4884	0	19.8778	0
ENSCHIG00000023664	2.38831	4.77661	0	0	#NAME?	0.0414332	0.773787	Down	8.90283	6.40379	12.6906	0	0	0
ENSCHIG00000023700	139.384	68.7198	210.047	3.05658	1.61192	0.0402991	0.773787	Up	85.1633	156.059	88.3952	344.014	303.427	125.558
ENSCHIG00000023719	4.38622	8.26805	0.504391	0.0610048	-4.03493	0.0204043	0.7246	Down	9.90769	5.51735	1.36673	0	0	0.577778
ENSCHIG00000023747	32.4812	15.2909	49.6716	3.24845	1.69975	0.0258947	0.733457	Up	10.1124	6.4656	25.6261	32.8293	28.6723	52.8122
ENSCHIG00000023803	22.6498	38.1388	7.16073	0.187755	-2.41308	0.0376569	0.773735	Down	52.8173	26.4105	8.30769	3.40572	7.96733	0.658504
ENSCHIG00000023822	13.2972	21.5265	5.06789	0.235426	-2.08666	0.0337757	0.756852	Down	39.5025	26.4633	11.766	5.51253	2.86578	4.26344
ENSCHIG00000023831	23.6252	41.142	6.10831	0.148469	-2.75177	0.00293218	0.617062	Down	69.296	48.6717	13.7999	3.57299	6.19159	3.68451
ENSCHIG00000023850	62.154	94.4226	29.8854	0.316507	-1.65969	0.0365879	0.765388	Down	1516.25	1851.7	519.1	201.197	177.007	418.943
ENSCHIG00000023877	3.03145	6.06291	0	0	#NAME?	0.0200515	0.7246	Down	89.8444	73.857	6.09852	0	0	0
ENSCHIG00000023878	4.22395	8.4479	0	0	#NAME?	0.0120039	0.666306	Down	6.83729	12.0104	1.02592	0	0	0
ENSCHIG00000023932	3.62284	7.24568	0	0	#NAME?	0.00673292	0.656351	Down	20.6519	20.3724	4.20546	0	0	0
ENSCHIG00000023984	9.09226	15.6398	2.5447	0.162706	-2.61966	0.0181574	0.693559	Down	11.8374	12.0753	2.68445	1.2577	1.30767	0.486357
ENSCHIG00000024295	30.1023	47.0311	13.1735	0.280102	-1.83598	0.0342652	0.756852	Down	10.1784	14.6167	2.31114	1.8949	1.09455	1.95404
ENSCHIG00000024319	5.3441	10.1832	0.50501	0.0495925	-4.33373	0.00710152	0.656351	Down	25.7264	17.9762	11.7873	2.14764	0	0
ENSCHIG00000024401	14.5625	25.0678	4.05725	0.161851	-2.62726	0.00866386	0.656351	Down	362.164	461.463	165.936	15.1167	31.4347	58.4571
ENSCHIG00000024408	176.227	277.951	74.5021	0.26804	-1.89948	0.0400676	0.773787	Down	69.7818	88.6669	11.0224	12.1231	6.87534	10.5695
ENSCHIG00000024457	17.1701	28.2419	6.09818	0.215926	-2.21139	0.0185213	0.695053	Down	397.032	347.039	128.951	46.9894	48.8563	36.342
ENSCHIG00000024527	3.58459	7.16919	0	0	#NAME?	0.00695222	0.656351	Down	16.9505	9.75398	2.78794	0	0	0
ENSCHIG00000024561	13.066	21.5919	4.54013	0.210271	-2.24968	0.0235526	0.733457	Down	400.967	372.148	101.406	15.1167	0	93.5314
ENSCHIG00000024629	6.44764	11.3701	1.52516	0.134138	-2.89821	0.0236477	0.733457	Down	24.117	27.7557	10.186	4.17572	2.17081	0
ENSCHIG00000024672	37.9748	63.7564	12.1933	0.191248	-2.38649	0.026015	0.733457	Down	375.916	242.882	51.7048	11.5616	32.0559	38.748
ENSCHIG00000024748	3.31247	6.11994	0.50501	0.0825188	-3.59913	0.0473041	0.781043	Down	202.93	155.699	64.2817	26.3521	0	0
ENSCHIG00000024756	16.1104	7.31793	24.9029	3.403	1.76681	0.0444593	0.777081	Up	2.53028	7.0721	5.15256	6.7593	14.9342	15.6831
ENSCHIG00000024795	16.908	27.2002	6.6158	0.243226	-2.03963	0.0284852	0.733457	Down	17.1367	13.1482	5.12677	3.95616	2.57084	0
ENSCHIG00000024798	5.30462	1.44997	9.15926	6.31688	2.65921	0.0467019	0.778833	Up	11.4284	16.4408	0	53.4263	48.6054	15.4951
ENSCHIG00000024802	4.85015	9.19528	0.50501	0.0549205	-4.18651	0.0360312	0.761306	Down	18.6893	10.7545	1.48004	1.21348	0	0
ENSCHIG00000024945	95.7343	156.531	34.9376	0.223199	-2.1636	0.0280129	0.733457	Down	2673.46	1472.94	500.009	99.7189	138.241	411.325
ENSCHIG00000025004	3.43013	6.86026	0	0	#NAME?	0.00814565	0.656351	Down	9.88764	7.11216	1.17453	0	0	0
ENSCHIG00000025026	4.95734	8.90529	1.0094	0.113348	-3.14116	0.0299337	0.733457	Down	22.0132	22.03	8.18577	2.23716	0	1.73024
ENSCHIG00000025078	27.4436	47.243	7.64423	0.161807	-2.62766	0.0119458	0.666306	Down	171.212	113.45	26.6241	12.1272	17.6527	5.62759
ENSCHIG00000025095	55.1692	28.6944	81.644	2.84529	1.50858	0.045326	0.778833	Up	35.6864	35.5946	50.8693	85.2687	73.2381	110.391
ENSCHIG00000025209	3.64589	0.656328	6.63545	10.11	3.33771	0.0334027	0.756852	Up	1.65311	5.70758	0	19.3203	28.1231	2.98849
ENSCHIG00000025214	23.166	39.761	6.57093	0.16526	-2.59719	0.00434736	0.656351	Down	131.078	113.463	33.5364	13.0935	2.72275	14.1773
ENSCHIG00000025230	1.77198	0	3.54397	Inf	Inf	0.0170643	0.684555	Up	0	0	0	5.1385	1.33566	1.98708
ENSCHIG00000025233	33.0622	59.9946	6.12982	0.102173	-3.29091	0.00545487	0.656351	Down	1199.98	828.615	162.906	40.0697	97.2107	20.6602
ENSCHIG00000025239	33.9339	61.7798	6.08805	0.0985444	-3.34308	0.00020833	0.367115	Down	756.663	562.688	176.999	45.3502	28.2912	28.0594
ENSCHIG00000025263	60.8868	102.028	19.745	0.193525	-2.36941	0.00371269	0.642208	Down	1503.88	1332.83	571.134	192.44	80.0344	178.602
ENSCHIG00000025278	2.88813	5.77626	0	0	#NAME?	0.0183271	0.693559	Down	5.8212	1.76302	2.62037	0	0	0
ENSCHIG00000025295	22.2356	39.8957	4.57549	0.114686	-3.12423	0.0355458	0.757637	Down	180.561	159.265	7.51476	18.484	9.60918	0
ENSCHIG00000025355	14.4516	22.8057	6.09756	0.26737	-1.90309	0.0439675	0.777081	Down	11.3782	14.2046	2.47409	1.35233	1.87475	1.74317
ENSCHIG00000025420	2.93008	5.86017	0	0	#NAME?	0.0191461	0.704992	Down	3.24048	1.59831	2.63951	0	0	0
ENSCHIG00000025426	5.67188	11.3438	0	0	#NAME?	0.0102331	0.656351	Down	59.146	55.5306	2.21868	0	0	0
ENSCHIG00000025454	51.3976	80.0173	22.7778	0.284661	-1.81268	0.0256044	0.733457	Down	382.866	340.673	141.492	33.1455	30.1546	96.1313
ENSCHIG00000025472	11.0215	4.28819	17.7548	4.14039	2.04977	0.023484	0.733457	Up	3.01336	1.48629	4.90902	7.04356	9.41581	14.7862
ENSCHIG00000025487	5.21179	10.4236	0	0	#NAME?	0.0149798	0.669192	Down	76.0522	27.8494	9.85534	0	0	0
ENSCHIG00000025549	13.1348	20.7069	5.56277	0.268644	-1.89623	0.048709	0.785297	Down	83.514	76.5911	13.0206	18.3009	3.17133	9.43604
ENSCHIG00000025580	8.87516	15.2164	2.53395	0.166528	-2.58617	0.0289462	0.733457	Down	56.3851	50.3247	6.56116	5.37947	2.7966	4.16053
ENSCHIG00000025592	2.56386	5.12772	0	0	#NAME?	0.0324119	0.756852	Down	1.759	2.31359	2.86557	0	0	0
ENSCHIG00000025610	17.3974	31.2412	3.55348	0.113743	-3.13615	0.00306005	0.617062	Down	189.351	151.034	32.0686	8.76431	9.11253	10.1676
ENSCHIG00000025647	356.628	579.906	133.349	0.229949	-2.12061	0.0099527	0.656351	Down	1392.17	1061.34	257.013	136.452	107.752	165.647
ENSCHIG00000025685	7.62351	13.2282	2.0188	0.152613	-2.71205	0.0243801	0.733457	Down	22.317	30.4404	12.9604	3.86405	0	2.98849
ENSCHIG00000025890	36.7103	64.7646	8.65611	0.133655	-2.90341	0.00550168	0.656351	Down	43.1736	37.145	6.57242	4.89883	3.56542	0
ENSCHIG00000025943	17.9042	29.6887	6.11969	0.206128	-2.27838	0.0242154	0.733457	Down	352.077	330.324	49.0958	35.7809	55.8038	13.8366
ENSCHIG00000025944	2.65944	5.31887	0	0	#NAME?	0.0217244	0.7246	Down	1.79113	1.92395	0.340423	0	0	0
ENSCHIG00000025956	6.32045	12.1365	0.504391	0.0415598	-4.58867	0.00294401	0.617062	Down	16.8685	6.77216	5.03271	0	0	0.709182
ENSCHIG00000026045	6.77939	11.5191	2.03969	0.17707	-2.49761	0.0391508	0.773787	Down	13.0408	11.0588	1.46756	0.802163	1.66807	0.6204
ENSCHIG00000026089	33.3521	54.5534	12.1509	0.222734	-2.16661	0.0109924	0.656351	Down	763.91	682.51	243.573	46.9894	48.8563	145.368
ENSCHIG00000026100	4.37971	7.7494	1.01002	0.130335	-2.9397	0.0461237	0.778833	Down	25.4031	29.2358	5.17298	5.65508	0	0
ENSCHIG00000026313	15.4029	24.2134	6.59244	0.272263	-1.87692	0.0443427	0.777081	Down	68.7127	76.6835	14.8404	12.1676	7.59062	9.41052
ENSCHIG00000026388	58.7535	100.746	16.7605	0.166363	-2.58759	0.00334419	0.637797	Down	177.029	114.118	36.2609	15.7752	12.6169	9.38515
ENSCHIG00000026477	6.75669	12.5034	1.01002	0.0807799	-3.62986	0.00670486	0.656351	Down	28.9929	23.3571	5.16599	3.38846	0	0
ENSCHIG00000026529	2.63252	5.26503	0	0	#NAME?	0.0291934	0.733457	Down	38.5048	34.4666	48.7881	0	0	0
ENSCHIG00000026593	6.59687	11.1642	2.02956	0.181792	-2.45964	0.0432203	0.777081	Down	164.584	182.884	48.5392	26.5314	13.7928	10.2598
ENSCHIG00000026676	80.7897	125.625	35.9544	0.286204	-1.80488	0.0212518	0.7246	Down	107.312	106.27	30.6826	16.0419	9.09777	20.8662
ENSCHIG00000026729	6.08714	11.1643	1.01002	0.090469	-3.46643	0.0351565	0.756852	Down	8.95172	7.13238	0.654371	1.07303	0	0
ENSCHIG00000026794	10.0407	17.5588	2.52257	0.143665	-2.79922	0.0111636	0.656351	Down	44.1519	37.861	12.3405	2.02358	0	6.26023
ENSCHIG00000026816	60.15	96.4206	23.8794	0.247659	-2.01357	0.0197419	0.72335	Down	375.884	266.213	64.2965	51.3648	42.1623	27.1809
ENSCHIG00000026825	12.3131	20.5576	4.06863	0.197913	-2.33706	0.0299203	0.733457	Down	36.4654	22.1179	5.61942	2.30367	3.5928	2.67252
ENSCHIG00000026835	25.0023	42.9052	7.0993	0.165465	-2.5954	0.00411731	0.656351	Down	36.2201	44.186	14.9727	7.61962	2.64079	1.30957
ENSCHIG00000026897	7.98641	14.964	1.00878	0.0674137	-3.89081	0.00300389	0.617062	Down	536.316	384.057	169.887	0	0	43.0912
ENSCHIG00000026929	29.0861	48.0364	10.1358	0.211002	-2.24467	0.0100108	0.656351	Down	489.846	444.836	185.473	71.5618	37.2025	55.3465
ENSCHIG00000026942	16.7932	26.9529	6.63359	0.246118	-2.02258	0.0283924	0.733457	Down	11.5965	12.4444	2.68058	0.7326	2.66598	1.1332
ENSCHIG00000026987	50.1886	82.556	17.8212	0.215868	-2.21178	0.00646855	0.656351	Down	573.216	532.105	124.413	55.1383	85.9936	42.6445
ENSCHIG00000027016	2.99711	5.99421	0	0	#NAME?	0.0145511	0.669192	Down	1.90154	2.33434	0.542111	0	0	0
ENSCHIG00000027053	6.73221	11.4462	2.01818	0.176318	-2.50375	0.0407718	0.773787	Down	8.27748	6.35091	2.8604	0.586308	0	1.36037
ENSCHIG00000027073	16.3122	27.0295	5.59503	0.206997	-2.27232	0.0277304	0.733457	Down	46.1536	49.0829	6.66224	8.19353	5.67938	1.05616
ENSCHIG00000027120	2.57734	5.15468	0	0	#NAME?	0.025036	0.733457	Down	4.81556	4.06422	1.37287	0	0	0
ENSCHIG00000027124	20.2304	31.8627	8.59801	0.269845	-1.8898	0.0356558	0.757737	Down	23.4554	18.4697	6.68689	1.73133	1.20008	5.35612
ENSCHIG00000027166	14.1879	24.8008	3.57499	0.144148	-2.79438	0.0128394	0.669192	Down	14.9891	11.9913	2.08451	0.854539	1.77698	0.330454
ENSCHIG00000027213	40.0799	65.4649	14.6949	0.224471	-2.1554	0.00983617	0.656351	Down	1038.9	754.828	314.131	61.3226	76.5109	170.739
ENSCHIG00000027227	31.7728	11.782	51.7636	4.39346	2.13536	0.0138182	0.669192	Up	12.7102	15.8999	9.45277	52.9603	36.262	33.9668

## Sheet: Table S4
Table S4: GO enrichment analysis
id	Term	Category	ListHits	ListTotal	PopHits	PopTotal	p-value	q-value	Enrichment_score	geneID
GO:0003735	structural constituent of ribosome	molecular_function	51	413	207	17020	6.76199e-37	1.2557e-33	10.1533	RPS24;RPS6;RPLP1;RPL32;RPL36AL;RPL9;LOC100861018;RPSA;RPL35;RPL4;MRPL16;LOC102186381;RPS27A;RPS26;RPL37;RPL15;RPL36;RPS23;RPS12;RPL6;RPLP0;RPL5;RPL23;RPS3A;RPS29;RPL30;RPS20;RPL18;RPL27A;RPL14;RPL27;RPL11;RPL21;RPL13A;RPL23A;RPL19;RPS15A;RPS15;RPS4X;RPS17;RPL31;UBA52;RPL22;RPL10;RPS18;RPL3;RPL10A;RPS10;RPL38;RPS7;RPS11
GO:0003723	RNA binding	molecular_function	62	413	850	17020	5.84877e-15	1.35765e-12	3.00595	NONO;FUS;PCBP1;SUB1;RBM3;EIF4G1;SNW1;LOC102175205;CPSF6;NCL;SF3B2;SRRM2;FLNA;FRG1;SSRP1;NELFCD;SUPT16H;EIF4B;LOC102186381;RPL37;RPL15;HNRNPK;SPTBN1;PRMT1;RPS12;RPL6;CHD3;RPL30;RPS20;CSDE1;RPS25;EIF4G2;DDX23;EIF4G3;PABPC4;RPL14;RPL27;PCBP2;YWHAZ;BTF3;RPL23A;RPL19;CHD2;SON;HNRNPA2B1;RPS15A;COL14A1;RPS15;RPS4X;SND1;FNDC3B;LRP1;RPL22;PAPOLA;HNRNPA1;RPS18;SRSF11;RPL10A;RPS10;HNRNPM;RPL38;RPS11
GO:0005509	calcium ion binding	molecular_function	38	413	607	17020	9.51545e-08	1.10439e-05	2.57991	MYL6B;TNNT3;SLIT3;CDH11;ACTN4;CALM2;CDH13;C1S;DCHS1;RCN1;SPTAN1;CLSTN1;SDF4;EFCAB2;NUCB1;TPT1;MYL4;LOXL2;LOC102175348;LOC102174891;THBS2;NOTCH3;FBLN1;CAPN2;FSTL1;MYL2;EHD1;ANXA1;SPARC;FBN1;TNNT1;GSN;CALM1;BMP1;C1R;LRP1;NUCB2;CALU
GO:0051015	actin filament binding	molecular_function	16	413	150	17020	7.61414e-07	7.85526e-05	4.3958	TLN1;TPM2;ACTN4;FLNA;FRG1;ARPC1A;TAGLN;MYL4;TPM3;LOC102181716;CAPG;LOC106502520;LOC102181869;GSN;CORO1C;CFL1
GO:0003729	mRNA binding	molecular_function	15	413	136	17020	1.10059e-06	0.000107568	4.54529	PCBP1;EIF4G1;CPSF6;RPL35;RPS26;EIF4G2;EIF4G3;NSRP1;RPL13A;PARK7;HNRNPA2B1;ZFP36L1;HNRNPA1;HNRNPM;KHSRP
GO:0070180	large ribosomal subunit rRNA binding	molecular_function	5	413	12	17020	5.65088e-06	0.000437237	17.1711	LOC100861018;RPLP0;RPL23;RPL23A;RPL19
GO:0005200	structural constituent of cytoskeleton	molecular_function	9	413	63	17020	1.98439e-05	0.00124869	5.88724	TLN1;SPTAN1;SPTBN1;LOC102178700;VIM;LOC102172952;PLEC;ARPC3;TUBB
GO:0003743	translation initiation factor activity	molecular_function	8	413	50	17020	2.46959e-05	0.00134883	6.5937	EIF4G1;EIF3M;EIF4B;EIF3L;EIF4G2;EIF4G3;EIF4A1;LOC102182187
GO:0045296	cadherin binding	molecular_function	12	413	130	17020	7.76087e-05	0.00360299	3.80406	TLN1;PCBP1;CDH11;CDH13;FLNA;LOC102186381;SPTAN1;SPTBN1;CHMP4B;EIF4G2;YWHAZ;RPL23A
GO:0019843	rRNA binding	molecular_function	7	413	46	17020	0.000111298	0.00492097	6.27119	RPL9;MRPL16;RPL37;RPL11;RPS4X;RPS18;RPS11
GO:0042803	protein homodimerization activity	molecular_function	29	413	581	17020	0.000206659	0.00816525	2.05699	FAP;DPP4;PDGFRA;TPM2;FIBIN;ZBTB4;FKBP1A;VEGFA;GSTM3;CDH11;ACTN4;CDH13;FLNA;DDIT3;ASNS;CHMP4B;RACK1;PRDX6;HMOX1;GSR;IRF3;ANXA1;LOC106502520;PARK7;BANF1;ECE1;IRAK3;CADM1;CSF1
GO:0005201	extracellular matrix structural constituent	molecular_function	9	413	85	17020	0.000215906	0.00835287	4.36348	MMRN2;COL5A2;PXDN;MXRA5;FBN1;COL1A1;COL14A1;COL1A2;LAMB1
GO:0046332	SMAD binding	molecular_function	6	413	39	17020	0.000325892	0.0116381	6.3401	FKBP1A;SNW1;FLNA;COL5A2;IPO7;COL1A2
GO:0031418	L-ascorbic acid binding	molecular_function	4	413	16	17020	0.000493298	0.0157734	10.3027	OGFOD3;PLOD3;LOC102189116;PLOD1
GO:0031625	ubiquitin protein ligase binding	molecular_function	13	413	189	17020	0.00073246	0.0203245	2.8346	TMBIM6;CUL3;LOC102182127;UBC;GPI;PRDX6;HSPA8;LOC102178700;UCHL1;PCBP2;YWHAZ;NDUFS2;TUBB
GO:0042056	chemoattractant activity	molecular_function	4	413	18	17020	0.00079811	0.0214796	9.15792	VEGFA;ALKBH1;LOC102168699;LOC102168428
GO:0008201	heparin binding	molecular_function	10	413	126	17020	0.00100267	0.0251616	3.27069	VEGFA;LOC102181582;SERPINE2;THBS2;FSTL1;FBN1;FN1;ADAMTS15;RPL22;PTN
GO:0048407	platelet-derived growth factor binding	molecular_function	3	413	9	17020	0.00106854	0.026109	13.7369	PDGFRA;COL1A1;COL1A2
GO:0009055	electron transfer activity	molecular_function	5	413	35	17020	0.00146287	0.0343866	5.88724	ETFA;GSR;NDUFA12;LOC102189116;TXNRD1
GO:0042623	ATPase activity, coupled	molecular_function	3	413	11	17020	0.00202433	0.0432089	11.2393	HSPA8;LOC102181716;HSPA5
GO:0042802	identical protein binding	molecular_function	29	413	689	17020	0.00293308	0.0592037	1.73456	LOC102187810;TPM2;DES;SUB1;EIF4G1;PRDX1;HCN4;ACTB;HNRNPK;PRMT1;CHMP4B;SAT1;OPTN;FTH1;PARD3;YWHAZ;VIM;FBN1;LOC106502520;COL1A1;BANF1;HNRNPA2B1;GAPDH;BMP1;SFTPC;FTL;HNRNPA1;COL1A2;CSF1
GO:0005524	ATP binding	molecular_function	47	413	1288	17020	0.00325862	0.0650672	1.5038	LOC102187810;TSSK2;AGAP2;KCNJ10;ACTC1;PDGFRA;PASK;DDX27;ACTG2;HSPA4;PGK1;EIF4G1;ABCC1;DDX1;CCT3;ACTA1;ACTB;PAPSS2;ASNS;UBA2;ACTR2;STK24;PKM;CHD3;HSPA8;CAMKV;CCT8;DDX23;BAZ1B;ITM2C;LOC102181716;EHD1;LOC106502520;LOC102181869;EIF4A1;CHD2;NLRP5;CCT7;NEK3;DGKQ;MYO1C;DNAJA2;KIF17;PAPOLA;HSPA5;IRAK3;UBE2D3
GO:0005518	collagen binding	molecular_function	5	413	42	17020	0.00333722	0.0653979	4.90603	DCN;SPARC;COL14A1;LUM;CTSB
GO:0030020	extracellular matrix structural constituent conferring tensile strength	molecular_function	4	413	27	17020	0.00385328	0.0722781	6.10528	COL5A2;COL6A2;COL6A3;COL14A1
GO:0002020	protease binding	molecular_function	5	413	44	17020	0.00409554	0.0729852	4.68303	FAP;DPP4;COL1A1;LRP1;COL1A2
GO:0003756	protein disulfide isomerase activity	molecular_function	3	413	14	17020	0.00423057	0.0729852	8.83085	PDIA6;PDIA4;PDIA3
GO:0051082	unfolded protein binding	molecular_function	7	413	87	17020	0.00520281	0.0825779	3.3158	CCT3;HSPA8;CCT8;PPIB;CCT7;DNAJA2;HSPA5
GO:0044390	ubiquitin-like protein conjugating enzyme binding	molecular_function	2	413	5	17020	0.00559562	0.083799	16.4843	UBA2;PARK7
GO:0050840	extracellular matrix binding	molecular_function	3	413	17	17020	0.00748852	0.10535	7.27247	BGN;SPARC;ADAMTS15
GO:0003746	translation elongation factor activity	molecular_function	3	413	18	17020	0.0088266	0.109273	6.86844	EEF2;EEF1A2;EEF1B2
GO:0045182	translation regulator activity	molecular_function	3	413	18	17020	0.0088266	0.109273	6.86844	RPS23;RPL22;RPL10
GO:0051787	misfolded protein binding	molecular_function	3	413	18	17020	0.0088266	0.109273	6.86844	LOC102182127;HSPA8;HSPA5
GO:0030674	protein binding, bridging	molecular_function	5	413	54	17020	0.00979752	0.118915	3.8158	HSPA8;OPTN;ANXA1;COL14A1;COL1A2
GO:0008135	translation factor activity, RNA binding	molecular_function	3	413	19	17020	0.0102956	0.120245	6.50695	EIF4G1;EIF4G2;EIF4G3
GO:0008137	NADH dehydrogenase (ubiquinone) activity	molecular_function	3	413	19	17020	0.0102956	0.120245	6.50695	NDUFV2;NDUFA12;NDUFS2
GO:0008198	ferrous iron binding	molecular_function	3	413	19	17020	0.0102956	0.120245	6.50695	ALKBH1;FTH1;FTL
GO:0031369	translation initiation factor binding	molecular_function	3	413	19	17020	0.0102956	0.120245	6.50695	EIF4G1;EIF3M;LOC102182187
GO:0051213	dioxygenase activity	molecular_function	3	413	21	17020	0.0136353	0.143868	5.88724	OGFOD3;ALKBH1;KDM3B
GO:0004090	carbonyl reductase (NADPH) activity	molecular_function	2	413	8	17020	0.014929	0.149049	10.3027	LOC108633281;LOC106503208
GO:0098505	G-rich strand telomeric DNA binding	molecular_function	2	413	8	17020	0.014929	0.149049	10.3027	HNRNPA2B1;HNRNPA1
GO:0003730	mRNA 3'-UTR binding	molecular_function	5	413	61	17020	0.0160735	0.157929	3.37792	PABPC4;HNRNPA2B1;ZFP36L1;RPS7;KHSRP
GO:0003924	GTPase activity	molecular_function	13	413	274	17020	0.0167244	0.163459	1.95525	RAB31;AGAP2;GNB1;GNG2;LOC102188874;EEF2;RAB1B;EEF1A2;LOC102178700;LOC102172952;RAB13;GNG11;TUBB
GO:0008143	poly(A) binding	molecular_function	3	413	23	17020	0.0175208	0.165158	5.3753	DDX1;PABPC4;ZC3H14
GO:0051020	GTPase binding	molecular_function	3	413	23	17020	0.0175208	0.165158	5.3753	GNB1;FLNA;SPTBN1
GO:0004601	peroxidase activity	molecular_function	2	413	9	17020	0.0188891	0.173649	9.15792	PXDN;PRDX6
GO:0003779	actin binding	molecular_function	11	413	232	17020	0.0265597	0.229402	1.95395	TNNT3;PPP1R18;SPTAN1;LSP1;ACTR2;SPTBN1;CORO1B;ANKRD1;PLEC;MYO1C;ARPC3
GO:0008199	ferric iron binding	molecular_function	2	413	11	17020	0.0279505	0.230684	7.49285	FTH1;FTL
GO:0005178	integrin binding	molecular_function	5	413	71	17020	0.0289656	0.238005	2.90216	FAP;TLN1;ITGB1;FBN1;LAMB1
GO:0019955	cytokine binding	molecular_function	3	413	29	17020	0.0325028	0.246186	4.26317	CRLF1;IL27RA;PARK7
GO:0050661	NADP binding	molecular_function	3	413	29	17020	0.0325028	0.246186	4.26317	NOS3;GSR;GAPDH
GO:0000146	microfilament motor activity	molecular_function	2	413	12	17020	0.0330104	0.246186	6.86844	LOC102181716;LOC106502520
GO:0004518	nuclease activity	molecular_function	2	413	12	17020	0.0330104	0.246186	6.86844	DDX1;SND1
GO:0005539	glycosaminoglycan binding	molecular_function	2	413	12	17020	0.0330104	0.246186	6.86844	BGN;SERPINE2
GO:0008239	dipeptidyl-peptidase activity	molecular_function	2	413	12	17020	0.0330104	0.246186	6.86844	FAP;DPP4
GO:0017160	Ral GTPase binding	molecular_function	2	413	12	17020	0.0330104	0.246186	6.86844	FLNA;MYO1C
GO:0035925	mRNA 3'-UTR AU-rich region binding	molecular_function	2	413	12	17020	0.0330104	0.246186	6.86844	ZFP36L1;KHSRP
GO:0042974	retinoic acid receptor binding	molecular_function	2	413	12	17020	0.0330104	0.246186	6.86844	SNW1;ACTN4
GO:0043023	ribosomal large subunit binding	molecular_function	2	413	12	17020	0.0330104	0.246186	6.86844	RBM3;CPSF6
GO:0048029	monosaccharide binding	molecular_function	2	413	12	17020	0.0330104	0.246186	6.86844	LOC102187810;GPI
GO:0004252	serine-type endopeptidase activity	molecular_function	8	413	153	17020	0.033268	0.247115	2.15481	PLAU;FAP;DPP4;PRSS23;C1S;FURIN;BMP1;C1R
GO:0001968	fibronectin binding	molecular_function	2	413	13	17020	0.0383969	0.268455	6.3401	ITGB1;IGFBP6
GO:0005523	tropomyosin binding	molecular_function	2	413	13	17020	0.0383969	0.268455	6.3401	TNNT3;TNNT1
GO:0008253	5'-nucleotidase activity	molecular_function	2	413	13	17020	0.0383969	0.268455	6.3401	NT5E;NT5DC1
GO:0003725	double-stranded RNA binding	molecular_function	4	413	54	17020	0.0417669	0.284664	3.05264	DDX1;LOC102178700;VIM;EIF4A1
GO:0050660	flavin adenine dinucleotide binding	molecular_function	4	413	57	17020	0.0493439	0.320656	2.89198	NOS3;ETFA;GSR;TXNRD1
GO:0030506	ankyrin binding	molecular_function	2	413	15	17020	0.0500755	0.320656	5.49475	SPTBN1;PLEC
GO:0019904	protein domain specific binding	molecular_function	8	413	168	17020	0.0526737	0.331577	1.96241	ARF1;HNRNPK;IRF3;YWHAZ;VIM;CAPG;HNRNPA1;HNRNPM
GO:0008092	cytoskeletal protein binding	molecular_function	4	413	59	17020	0.0547875	0.336667	2.79394	DES;CDH11;CDH13;PLEC
GO:0003755	peptidyl-prolyl cis-trans isomerase activity	molecular_function	3	413	36	17020	0.0561627	0.336667	3.43422	FKBP1A;FKBP3;PPIB
GO:0004003	ATP-dependent DNA helicase activity	molecular_function	2	413	16	17020	0.0563322	0.336667	5.15133	CHD3;CHD2
GO:0044183	protein binding involved in protein folding	molecular_function	2	413	16	17020	0.0563322	0.336667	5.15133	HSPA8;HSPA5
GO:0005516	calmodulin binding	molecular_function	8	413	171	17020	0.057275	0.340802	1.92798	NOS3;SPTAN1;SPTBN1;CAMKV;LOC102181716;LOC106502520;LOC102181869;MYO1C
GO:0047485	protein N-terminus binding	molecular_function	4	413	60	17020	0.0576261	0.340802	2.74738	MORF4L1;SRRM2;PLEC;BANF1
GO:0004197	cysteine-type endopeptidase activity	molecular_function	5	413	87	17020	0.060423	0.353961	2.36843	CTSZ;CTSK;USP11;UCHL1;CTSB
GO:0008327	methyl-CpG binding	molecular_function	2	413	17	17020	0.0628447	0.362431	4.84831	ZBTB4;PRMT1
GO:0031072	heat shock protein binding	molecular_function	3	413	38	17020	0.0640804	0.365022	3.25347	HSPA8;DNAJA2;HSPA5
GO:0048365	Rac GTPase binding	molecular_function	3	413	38	17020	0.0640804	0.365022	3.25347	FLNA;ARHGDIA;CORO1C
GO:0019900	kinase binding	molecular_function	4	413	63	17020	0.0666041	0.375939	2.61655	LOC102187810;FLNA;PARK7;DGKQ
GO:0050681	androgen receptor binding	molecular_function	2	413	18	17020	0.069597	0.382076	4.57896	SNW1;PARK7
GO:0097718	disordered domain specific binding	molecular_function	2	413	18	17020	0.069597	0.382076	4.57896	FN1;GAPDH
GO:0003785	actin monomer binding	molecular_function	2	413	19	17020	0.0765736	0.40091	4.33796	LOC102182562;MYL4
GO:0008083	growth factor activity	molecular_function	6	413	122	17020	0.0767953	0.40091	2.02675	VEGFA;TIMP1;BMP1;NENF;PTN;CSF1
GO:0097110	scaffold protein binding	molecular_function	3	413	41	17020	0.0768572	0.40091	3.01541	GJA1;VIM;PARK7
GO:0042393	histone binding	molecular_function	5	413	96	17020	0.0842085	0.405277	2.14639	ANP32A;SUPT16H;BAZ1B;CHD2;IPO7
GO:0019901	protein kinase binding	molecular_function	11	413	289	17020	0.094982	0.405277	1.56857	AGAP2;ZBTB4;ACTB;EEF2;SASH1;YWHAZ;LOC106502520;CD44;CDK5RAP3;RPS7;PTN
GO:0030332	cyclin binding	molecular_function	2	413	22	17020	0.0987045	0.405277	3.74642	RACK1;CDK5RAP3
GO:0005088	Ras guanyl-nucleotide exchange factor activity	molecular_function	3	413	46	17020	0.100381	0.405277	2.68765	PDGFRA;SPTAN1;SPTBN1
GO:0044877	protein-containing complex binding	molecular_function	7	413	163	17020	0.102492	0.405277	1.76978	TSSK2;PDGFRA;GNB1;RAD21;SPTBN1;PPIB;LRP1
GO:0004004	ATP-dependent RNA helicase activity	molecular_function	2	413	23	17020	0.106436	0.405277	3.58354	DDX23;EIF4A1
GO:1990837	sequence-specific double-stranded DNA binding	molecular_function	2	413	24	17020	0.114324	0.405277	3.43422	SUB1;HEYL
GO:0003958	NADPH-hemoprotein reductase activity	molecular_function	1	413	5	17020	0.115594	0.405277	8.24213	NOS3
GO:0004969	histamine receptor activity	molecular_function	1	413	5	17020	0.115594	0.405277	8.24213	HRH4
GO:0005021	vascular endothelial growth factor-activated receptor activity	molecular_function	1	413	5	17020	0.115594	0.405277	8.24213	PDGFRA
GO:0005114	type II transforming growth factor beta receptor binding	molecular_function	1	413	5	17020	0.115594	0.405277	8.24213	CD44
GO:0008140	cAMP response element binding protein binding	molecular_function	1	413	5	17020	0.115594	0.405277	8.24213	DDIT3
GO:0008379	thioredoxin peroxidase activity	molecular_function	1	413	5	17020	0.115594	0.405277	8.24213	PRDX1
GO:0017166	vinculin binding	molecular_function	1	413	5	17020	0.115594	0.405277	8.24213	TLN1
GO:0030297	transmembrane receptor protein tyrosine kinase activator activity	molecular_function	1	413	5	17020	0.115594	0.405277	8.24213	DGKQ
GO:0030955	potassium ion binding	molecular_function	1	413	5	17020	0.115594	0.405277	8.24213	PKM
GO:0031014	troponin T binding	molecular_function	1	413	5	17020	0.115594	0.405277	8.24213	TNNT1
GO:0034185	apolipoprotein binding	molecular_function	1	413	5	17020	0.115594	0.405277	8.24213	LRP1
GO:0035014	phosphatidylinositol 3-kinase regulator activity	molecular_function	1	413	5	17020	0.115594	0.405277	8.24213	AGAP2
GO:0035241	protein-arginine omega-N monomethyltransferase activity	molecular_function	1	413	5	17020	0.115594	0.405277	8.24213	PRMT1
GO:0043047	single-stranded telomeric DNA binding	molecular_function	1	413	5	17020	0.115594	0.405277	8.24213	HNRNPA2B1
GO:0050733	RS domain binding	molecular_function	1	413	5	17020	0.115594	0.405277	8.24213	SON
GO:0097371	MDM2/MDM4 family protein binding	molecular_function	1	413	5	17020	0.115594	0.405277	8.24213	CDK5RAP3
GO:1990254	keratin filament binding	molecular_function	1	413	5	17020	0.115594	0.405277	8.24213	VIM
GO:1990381	ubiquitin-specific protease binding	molecular_function	1	413	5	17020	0.115594	0.405277	8.24213	PARK7
GO:0001664	G protein-coupled receptor binding	molecular_function	3	413	49	17020	0.115709	0.405277	2.5231	FLNA;LOC102188874;HSPA8
GO:0005506	iron ion binding	molecular_function	6	413	137	17020	0.11672	0.405277	1.80485	OGFOD3;PLOD3;FTH1;LOC102189116;FTL;PLOD1
GO:0004896	cytokine receptor activity	molecular_function	2	413	25	17020	0.122356	0.405277	3.29685	CRLF1;IL27RA
GO:0008266	poly(U) RNA binding	molecular_function	2	413	25	17020	0.122356	0.405277	3.29685	PABPC4;RPS7
GO:0042169	SH2 domain binding	molecular_function	2	413	25	17020	0.122356	0.405277	3.29685	CTR9;RACK1
GO:0005525	GTP binding	molecular_function	13	413	376	17020	0.128287	0.405277	1.42484	RAB31;AGAP2;ARF1;LOC102188874;EEF2;RAB1B;EEF1A2;LOC102178700;EHD1;LOC102172952;RAB13;GTPBP8;TUBB
GO:0030295	protein kinase activator activity	molecular_function	2	413	26	17020	0.13052	0.405277	3.17005	AGAP2;RPLP1
GO:0004791	thioredoxin-disulfide reductase activity	molecular_function	1	413	6	17020	0.137061	0.405277	6.86844	TXNRD1
GO:0005528	FK506 binding	molecular_function	1	413	6	17020	0.137061	0.405277	6.86844	FKBP1A
GO:0008420	RNA polymerase II CTD heptapeptide repeat phosphatase activity	molecular_function	1	413	6	17020	0.137061	0.405277	6.86844	SSU72
GO:0016907	G protein-coupled acetylcholine receptor activity	molecular_function	1	413	6	17020	0.137061	0.405277	6.86844	HRH4
GO:0030957	Tat protein binding	molecular_function	1	413	6	17020	0.137061	0.405277	6.86844	ACTB
GO:0033592	RNA strand annealing activity	molecular_function	1	413	6	17020	0.137061	0.405277	6.86844	EIF4B
GO:0035529	NADH pyrophosphatase activity	molecular_function	1	413	6	17020	0.137061	0.405277	6.86844	NUDT17
GO:0061133	endopeptidase activator activity	molecular_function	1	413	6	17020	0.137061	0.405277	6.86844	PSME2
GO:0140078	class I DNA-(apurinic or apyrimidinic site) endonuclease activity	molecular_function	1	413	6	17020	0.137061	0.405277	6.86844	ALKBH1
GO:1904047	S-adenosyl-L-methionine binding	molecular_function	1	413	6	17020	0.137061	0.405277	6.86844	PRMT1
GO:0005102	signaling receptor binding	molecular_function	9	413	243	17020	0.138152	0.405277	1.52632	GJA1;DPP4;SLIT3;LOC102182233;LOC102171703;SERPINE2;STRAP;MYO1C;CADM1
GO:0003774	motor activity	molecular_function	3	413	54	17020	0.143023	0.405277	2.28948	MYL6B;LOC102181869;MYO1C
GO:0051087	chaperone binding	molecular_function	3	413	54	17020	0.143023	0.405277	2.28948	HSPA8;SACS;DNAJA2
GO:0019899	enzyme binding	molecular_function	7	413	179	17020	0.145881	0.405277	1.61159	SNW1;PRMT1;RACK1;NPC2;PCBP2;BANF1;LAMB1
GO:0008307	structural constituent of muscle	molecular_function	2	413	28	17020	0.147201	0.405277	2.94362	MYL6B;PLEC
GO:0008233	peptidase activity	molecular_function	3	413	56	17020	0.154496	0.405277	2.20771	PARK7;BMP1;NAALADL1
GO:0000339	RNA cap binding	molecular_function	1	413	7	17020	0.158008	0.405277	5.88724	EIF4G3
GO:0005159	insulin-like growth factor receptor binding	molecular_function	1	413	7	17020	0.158008	0.405277	5.88724	LOC102188874
GO:0015467	G-protein activated inward rectifier potassium channel activity	molecular_function	1	413	7	17020	0.158008	0.405277	5.88724	KCNJ10
GO:0016494	C-X-C chemokine receptor activity	molecular_function	1	413	7	17020	0.158008	0.405277	5.88724	ACKR3
GO:0016504	peptidase activator activity	molecular_function	1	413	7	17020	0.158008	0.405277	5.88724	FBLN1
GO:0016702	oxidoreductase activity, acting on single donors with incorporation of molecular oxygen, incorporation of two atoms of oxygen	molecular_function	1	413	7	17020	0.158008	0.405277	5.88724	LOC102189116
GO:0019215	intermediate filament binding	molecular_function	1	413	7	17020	0.158008	0.405277	5.88724	NES
GO:0031994	insulin-like growth factor I binding	molecular_function	1	413	7	17020	0.158008	0.405277	5.88724	IGFBP6
GO:0031995	insulin-like growth factor II binding	molecular_function	1	413	7	17020	0.158008	0.405277	5.88724	IGFBP6
GO:0035591	signaling adaptor activity	molecular_function	1	413	7	17020	0.158008	0.405277	5.88724	RACK1
GO:0043295	glutathione binding	molecular_function	1	413	7	17020	0.158008	0.405277	5.88724	GSR
GO:0043394	proteoglycan binding	molecular_function	1	413	7	17020	0.158008	0.405277	5.88724	CTSB
GO:0043395	heparan sulfate proteoglycan binding	molecular_function	1	413	7	17020	0.158008	0.405277	5.88724	LRP1
GO:0097157	pre-mRNA intronic binding	molecular_function	1	413	7	17020	0.158008	0.405277	5.88724	HNRNPA2B1
GO:0031490	chromatin DNA binding	molecular_function	3	413	57	17020	0.160338	0.4081	2.16898	ACTN4;LOC102185508;KDM3B
GO:0035198	miRNA binding	molecular_function	2	413	30	17020	0.164284	0.4081	2.74738	HNRNPA2B1;HNRNPA1
GO:0044325	ion channel binding	molecular_function	4	413	89	17020	0.170306	0.4081	1.85216	FKBP1A;ACTN4;FLNA;YWHAZ
GO:0005044	scavenger receptor activity	molecular_function	3	413	59	17020	0.172217	0.4081	2.09546	ACKR3;LOXL2;LRP1
GO:0008009	chemokine activity	molecular_function	2	413	31	17020	0.172952	0.4081	2.65875	LOC102181582;LOC102175889
GO:0004652	polynucleotide adenylyltransferase activity	molecular_function	1	413	8	17020	0.178448	0.4081	5.15133	PAPOLA
GO:0004866	endopeptidase inhibitor activity	molecular_function	1	413	8	17020	0.178448	0.4081	5.15133	C3
GO:0005161	platelet-derived growth factor receptor binding	molecular_function	1	413	8	17020	0.178448	0.4081	5.15133	PDGFRA
GO:0005243	gap junction channel activity	molecular_function	1	413	8	17020	0.178448	0.4081	5.15133	GJA1
GO:0005347	ATP transmembrane transporter activity	molecular_function	1	413	8	17020	0.178448	0.4081	5.15133	SLC25A41
GO:0008097	5S rRNA binding	molecular_function	1	413	8	17020	0.178448	0.4081	5.15133	RPL5
GO:0008190	eukaryotic initiation factor 4E binding	molecular_function	1	413	8	17020	0.178448	0.4081	5.15133	EIF4G1
GO:0008656	cysteine-type endopeptidase activator activity involved in apoptotic process	molecular_function	1	413	8	17020	0.178448	0.4081	5.15133	RACK1
GO:0016274	protein-arginine N-methyltransferase activity	molecular_function	1	413	8	17020	0.178448	0.4081	5.15133	PRMT1
GO:0017127	cholesterol transporter activity	molecular_function	1	413	8	17020	0.178448	0.4081	5.15133	NPC2
GO:0030695	GTPase regulator activity	molecular_function	1	413	8	17020	0.178448	0.4081	5.15133	IPO7
GO:0032050	clathrin heavy chain binding	molecular_function	1	413	8	17020	0.178448	0.4081	5.15133	LRP1
GO:0042975	peroxisome proliferator activated receptor binding	molecular_function	1	413	8	17020	0.178448	0.4081	5.15133	RPL11
GO:0070016	armadillo repeat domain binding	molecular_function	1	413	8	17020	0.178448	0.4081	5.15133	CTNNBIP1
GO:0102991	myristoyl-CoA hydrolase activity	molecular_function	1	413	8	17020	0.178448	0.4081	5.15133	LOC102182233
GO:1990247	N6-methyladenosine-containing RNA binding	molecular_function	1	413	8	17020	0.178448	0.4081	5.15133	HNRNPA2B1
GO:0003713	transcription coactivator activity	molecular_function	7	413	192	17020	0.186557	0.415416	1.50247	JUNB;SUB1;SNW1;PRRX1;NACA;ANKRD1;PARK7
GO:0005125	cytokine activity	molecular_function	6	413	160	17020	0.193863	0.415416	1.5454	VEGFA;TIMP1;SPP1;GPI;BMP1;CSF1
GO:0003697	single-stranded DNA binding	molecular_function	3	413	63	17020	0.196672	0.415416	1.96241	PCBP1;SUB1;HNRNPA1
GO:0004322	ferroxidase activity	molecular_function	1	413	9	17020	0.198392	0.415416	4.57896	FTH1
GO:0004527	exonuclease activity	molecular_function	1	413	9	17020	0.198392	0.415416	4.57896	DDX1
GO:0004559	alpha-mannosidase activity	molecular_function	1	413	9	17020	0.198392	0.415416	4.57896	MAN2B1
GO:0005222	intracellular cAMP-activated cation channel activity	molecular_function	1	413	9	17020	0.198392	0.415416	4.57896	HCN4
GO:0008061	chitin binding	molecular_function	1	413	9	17020	0.198392	0.415416	4.57896	CHI3L1
GO:0008080	N-acetyltransferase activity	molecular_function	1	413	9	17020	0.198392	0.415416	4.57896	SAT1
GO:0008276	protein methyltransferase activity	molecular_function	1	413	9	17020	0.198392	0.415416	4.57896	PRMT1
GO:0008469	histone-arginine N-methyltransferase activity	molecular_function	1	413	9	17020	0.198392	0.415416	4.57896	PRMT1
GO:0016209	antioxidant activity	molecular_function	1	413	9	17020	0.198392	0.415416	4.57896	KDM3B
GO:0016918	retinal binding	molecular_function	1	413	9	17020	0.198392	0.415416	4.57896	RBP4
GO:0030898	actin-dependent ATPase activity	molecular_function	1	413	9	17020	0.198392	0.415416	4.57896	LOC106502520
GO:0031386	protein tag	molecular_function	1	413	9	17020	0.198392	0.415416	4.57896	UBC
GO:0031432	titin binding	molecular_function	1	413	9	17020	0.198392	0.415416	4.57896	ANKRD1
GO:0035242	protein-arginine omega-N asymmetric methyltransferase activity	molecular_function	1	413	9	17020	0.198392	0.415416	4.57896	PRMT1
GO:0035374	chondroitin sulfate binding	molecular_function	1	413	9	17020	0.198392	0.415416	4.57896	PTN
GO:0042288	MHC class I protein binding	molecular_function	1	413	9	17020	0.198392	0.415416	4.57896	TUBB
GO:0043274	phospholipase binding	molecular_function	1	413	9	17020	0.198392	0.415416	4.57896	DGKQ
GO:0050998	nitric-oxide synthase binding	molecular_function	1	413	9	17020	0.198392	0.415416	4.57896	ACTB
GO:0070492	oligosaccharide binding	molecular_function	1	413	9	17020	0.198392	0.415416	4.57896	LOXL2
GO:0015485	cholesterol binding	molecular_function	2	413	34	17020	0.199355	0.415416	2.42416	NPC2;OSBPL2
GO:0030971	receptor tyrosine kinase binding	molecular_function	2	413	34	17020	0.199355	0.415416	2.42416	ELMO2;RACK1
GO:0051287	NAD binding	molecular_function	2	413	34	17020	0.199355	0.415416	2.42416	GAPDH;NDUFS2
GO:0016887	ATPase activity	molecular_function	5	413	129	17020	0.20459	0.417929	1.59731	LOC102174891;HSPA8;LOC106502520;KIF17;HSPA5
GO:0008022	protein C-terminus binding	molecular_function	5	413	130	17020	0.208894	0.417929	1.58503	SASH1;OPTN;VIM;BANF1;MYO1C
GO:0020037	heme binding	molecular_function	5	413	130	17020	0.208894	0.417929	1.58503	NOS3;PXDN;HMOX1;PGRMC2;NENF
GO:0000287	magnesium ion binding	molecular_function	7	413	200	17020	0.213665	0.417929	1.44237	TSSK2;ARF1;UBA2;ENO1;PKM;PAPOLA;IRAK3
GO:0019894	kinesin binding	molecular_function	2	413	36	17020	0.217209	0.417929	2.28948	ACTB;CLSTN1
GO:0004180	carboxypeptidase activity	molecular_function	1	413	10	17020	0.217854	0.417929	4.12107	NAALADL1
GO:0008329	signaling pattern recognition receptor activity	molecular_function	1	413	10	17020	0.217854	0.417929	4.12107	COLEC12
GO:0016208	AMP binding	molecular_function	1	413	10	17020	0.217854	0.417929	4.12107	LOC102187810
GO:0016805	dipeptidase activity	molecular_function	1	413	10	17020	0.217854	0.417929	4.12107	NAALADL1
GO:0016874	ligase activity	molecular_function	1	413	10	17020	0.217854	0.417929	4.12107	UCHL1
GO:0019855	calcium channel inhibitor activity	molecular_function	1	413	10	17020	0.217854	0.417929	4.12107	FKBP1A
GO:0031681	G-protein beta-subunit binding	molecular_function	1	413	10	17020	0.217854	0.417929	4.12107	GNG2
GO:0042054	histone methyltransferase activity	molecular_function	1	413	10	17020	0.217854	0.417929	4.12107	PRMT1
GO:0005198	structural molecule activity	molecular_function	6	413	168	17020	0.224375	0.428257	1.47181	DES;COPG1;LOC102178700;ANXA1;PLEC;NES
GO:0032934	sterol binding	molecular_function	1	413	11	17020	0.236845	0.428257	3.74642	OSBPL2
GO:0036002	pre-mRNA binding	molecular_function	1	413	11	17020	0.236845	0.428257	3.74642	HNRNPA1
GO:0042626	ATPase activity, coupled to transmembrane movement of substances	molecular_function	1	413	11	17020	0.236845	0.428257	3.74642	ABCC1
GO:0042809	vitamin D receptor binding	molecular_function	1	413	11	17020	0.236845	0.428257	3.74642	SNW1
GO:0051019	mitogen-activated protein kinase binding	molecular_function	1	413	11	17020	0.236845	0.428257	3.74642	CDK5RAP3
GO:0070742	C2H2 zinc finger domain binding	molecular_function	1	413	11	17020	0.236845	0.428257	3.74642	SRRM2
GO:0071837	HMG box domain binding	molecular_function	1	413	11	17020	0.236845	0.428257	3.74642	PRRX1
GO:1990782	protein tyrosine kinase binding	molecular_function	1	413	11	17020	0.236845	0.428257	3.74642	GJA1
GO:0004386	helicase activity	molecular_function	3	413	71	17020	0.24773	0.441145	1.7413	DDX27;EIF4B;CHD3
GO:0001786	phosphatidylserine binding	molecular_function	2	413	40	17020	0.253259	0.441145	2.06053	TLN1;HSPA8
GO:0004143	diacylglycerol kinase activity	molecular_function	1	413	12	17020	0.255375	0.441145	3.43422	DGKQ
GO:0005041	low-density lipoprotein particle receptor activity	molecular_function	1	413	12	17020	0.255375	0.441145	3.43422	LRP1
GO:0010181	FMN binding	molecular_function	1	413	12	17020	0.255375	0.441145	3.43422	NOS3
GO:0015248	sterol transporter activity	molecular_function	1	413	12	17020	0.255375	0.441145	3.43422	OSBPL2
GO:0016290	palmitoyl-CoA hydrolase activity	molecular_function	1	413	12	17020	0.255375	0.441145	3.43422	LOC102182233
GO:0016779	nucleotidyltransferase activity	molecular_function	1	413	12	17020	0.255375	0.441145	3.43422	PAPSS2
GO:0030169	low-density lipoprotein particle binding	molecular_function	1	413	12	17020	0.255375	0.441145	3.43422	COLEC12
GO:0042800	histone methyltransferase activity (H3-K4 specific)	molecular_function	1	413	12	17020	0.255375	0.441145	3.43422	LOC102185508
GO:0004867	serine-type endopeptidase inhibitor activity	molecular_function	4	413	106	17020	0.256484	0.44265	1.55512	SERPINE2;LOC102181552;COL6A3;TFPI2
GO:0048306	calcium-dependent protein binding	molecular_function	2	413	41	17020	0.262305	0.450584	2.01028	TNNT3;ANXA1
GO:0016787	hydrolase activity	molecular_function	3	413	74	17020	0.267389	0.450584	1.6707	ABHD16B;NUDT17;PGAM1
GO:0004602	glutathione peroxidase activity	molecular_function	1	413	13	17020	0.273456	0.450584	3.17005	PRDX6
GO:0005248	voltage-gated sodium channel activity	molecular_function	1	413	13	17020	0.273456	0.450584	3.17005	HCN4
GO:0019841	retinol binding	molecular_function	1	413	13	17020	0.273456	0.450584	3.17005	RBP4
GO:0031435	mitogen-activated protein kinase kinase kinase binding	molecular_function	1	413	13	17020	0.273456	0.450584	3.17005	SASH1
GO:0032454	histone demethylase activity (H3-K9 specific)	molecular_function	1	413	13	17020	0.273456	0.450584	3.17005	KDM3B
GO:0048038	quinone binding	molecular_function	1	413	13	17020	0.273456	0.450584	3.17005	NDUFS2
GO:0048185	activin binding	molecular_function	1	413	13	17020	0.273456	0.450584	3.17005	FKBP1A
GO:0052629	phosphatidylinositol-3,5-bisphosphate 3-phosphatase activity	molecular_function	1	413	13	17020	0.273456	0.450584	3.17005	MTMR14
GO:0070063	RNA polymerase binding	molecular_function	1	413	13	17020	0.273456	0.450584	3.17005	PPIB
GO:0070064	proline-rich region binding	molecular_function	1	413	13	17020	0.273456	0.450584	3.17005	WBP4
GO:0001540	amyloid-beta binding	molecular_function	2	413	44	17020	0.289433	0.461239	1.87321	CLSTN1;ITM2C
GO:0004722	protein serine/threonine phosphatase activity	molecular_function	2	413	44	17020	0.289433	0.461239	1.87321	MTMR14;PPP2R1A
GO:0004198	calcium-dependent cysteine-type endopeptidase activity	molecular_function	1	413	14	17020	0.2911	0.461239	2.94362	CAPN2
GO:0004438	phosphatidylinositol-3-phosphatase activity	molecular_function	1	413	14	17020	0.2911	0.461239	2.94362	MTMR14
GO:0008191	metalloendopeptidase inhibitor activity	molecular_function	1	413	14	17020	0.2911	0.461239	2.94362	TIMP1
GO:0016018	cyclosporin A binding	molecular_function	1	413	14	17020	0.2911	0.461239	2.94362	PPIB
GO:0016706	oxidoreductase activity, acting on paired donors, with incorporation or reduction of molecular oxygen, 2-oxoglutarate as one donor, and incorporation of one atom each of oxygen into both donors	molecular_function	1	413	14	17020	0.2911	0.461239	2.94362	ALKBH1
GO:0035257	nuclear hormone receptor binding	molecular_function	1	413	14	17020	0.2911	0.461239	2.94362	SNW1
GO:0043024	ribosomal small subunit binding	molecular_function	1	413	14	17020	0.2911	0.461239	2.94362	EIF4B
GO:0043236	laminin binding	molecular_function	1	413	14	17020	0.2911	0.461239	2.94362	RPSA
GO:0044389	ubiquitin-like protein ligase binding	molecular_function	1	413	14	17020	0.2911	0.461239	2.94362	CDK5RAP3
GO:0047617	acyl-CoA hydrolase activity	molecular_function	1	413	14	17020	0.2911	0.461239	2.94362	LOC102182233
GO:0046982	protein heterodimerization activity	molecular_function	11	413	372	17020	0.294422	0.466105	1.21859	TPM2;ARF1;ITGB1;DDIT3;UBA2;CRLF1;EPAS1;LOC106502520;LOC102172952;PPP2R1A;IRAK3
GO:0035091	phosphatidylinositol binding	molecular_function	3	413	79	17020	0.300505	0.472395	1.56496	TLN1;PASK;PARD3
GO:0016705	oxidoreductase activity, acting on paired donors, with incorporation or reduction of molecular oxygen	molecular_function	1	413	15	17020	0.308316	0.472395	2.74738	OGFOD3
GO:0051010	microtubule plus-end binding	molecular_function	1	413	15	17020	0.308316	0.472395	2.74738	MAPRE1
GO:0051059	NF-kappaB binding	molecular_function	1	413	15	17020	0.308316	0.472395	2.74738	CDK5RAP3
GO:0004888	transmembrane signaling receptor activity	molecular_function	4	413	116	17020	0.310674	0.475224	1.42106	PDGFRA;IL27RA;COLEC12;CD44
GO:0004175	endopeptidase activity	molecular_function	2	413	47	17020	0.316439	0.481267	1.75364	PSMB5;ECE1
GO:0005112	Notch binding	molecular_function	1	413	16	17020	0.325115	0.483017	2.57567	SNW1
GO:0008574	ATP-dependent microtubule motor activity, plus-end-directed	molecular_function	1	413	16	17020	0.325115	0.483017	2.57567	KIF17
GO:0031267	small GTPase binding	molecular_function	1	413	16	17020	0.325115	0.483017	2.57567	FLNA
GO:0031491	nucleosome binding	molecular_function	1	413	16	17020	0.325115	0.483017	2.57567	SUPT16H
GO:0070628	proteasome binding	molecular_function	1	413	16	17020	0.325115	0.483017	2.57567	SACS
GO:0005507	copper ion binding	molecular_function	2	413	48	17020	0.325392	0.483017	1.71711	LOXL2;PARK7
GO:0019903	protein phosphatase binding	molecular_function	2	413	48	17020	0.325392	0.483017	1.71711	RACK1;PARD3
GO:0000166	nucleotide binding	molecular_function	2	413	49	17020	0.334315	0.493908	1.68207	NT5E;PYGL
GO:0005242	inward rectifier potassium channel activity	molecular_function	1	413	17	17020	0.341507	0.493908	2.42416	KCNJ10
GO:0017091	AU-rich element binding	molecular_function	1	413	17	17020	0.341507	0.493908	2.42416	ZFP36L1
GO:0030507	spectrin binding	molecular_function	1	413	17	17020	0.341507	0.493908	2.42416	GNB1
GO:0043531	ADP binding	molecular_function	1	413	17	17020	0.341507	0.493908	2.42416	PGK1
GO:0046934	phosphatidylinositol-4,5-bisphosphate 3-kinase activity	molecular_function	1	413	17	17020	0.341507	0.493908	2.42416	PDGFRA
GO:0048027	mRNA 5'-UTR binding	molecular_function	1	413	17	17020	0.341507	0.493908	2.42416	RPS7
GO:0016301	kinase activity	molecular_function	2	413	50	17020	0.343203	0.49559	1.64843	HMGXB3;PKM
GO:0030170	pyridoxal phosphate binding	molecular_function	2	413	51	17020	0.352053	0.504085	1.6161	OAT;PYGL
GO:0003951	NAD+ kinase activity	molecular_function	1	413	18	17020	0.357501	0.504085	2.28948	DGKQ
GO:0035035	histone acetyltransferase binding	molecular_function	1	413	18	17020	0.357501	0.504085	2.28948	EPAS1
GO:0048020	CCR chemokine receptor binding	molecular_function	1	413	18	17020	0.357501	0.504085	2.28948	LOC102175889
GO:0070412	R-SMAD binding	molecular_function	1	413	18	17020	0.357501	0.504085	2.28948	ANKRD1
GO:0071889	14-3-3 protein binding	molecular_function	1	413	18	17020	0.357501	0.504085	2.28948	ZFP36L1
GO:0032947	protein-containing complex scaffold activity	molecular_function	2	413	53	17020	0.369624	0.510208	1.55512	EIF4G1;SASH1
GO:0000993	RNA polymerase II complex binding	molecular_function	1	413	19	17020	0.373109	0.510208	2.16898	CTR9
GO:0015026	coreceptor activity	molecular_function	1	413	19	17020	0.373109	0.510208	2.16898	ACKR3
GO:0019957	C-C chemokine binding	molecular_function	1	413	19	17020	0.373109	0.510208	2.16898	ACKR3
GO:0030515	snoRNA binding	molecular_function	1	413	19	17020	0.373109	0.510208	2.16898	IMP4
GO:0030594	neurotransmitter receptor activity	molecular_function	1	413	19	17020	0.373109	0.510208	2.16898	HRH4
GO:0070006	metalloaminopeptidase activity	molecular_function	1	413	19	17020	0.373109	0.510208	2.16898	METAP2
GO:0030246	carbohydrate binding	molecular_function	4	413	129	17020	0.382364	0.521712	1.27785	MAN2B1;CHI3L1;LGALS1;COLEC12
GO:0001671	ATPase activator activity	molecular_function	1	413	20	17020	0.388337	0.523706	2.06053	DNAJA2
GO:0004683	calmodulin-dependent protein kinase activity	molecular_function	1	413	20	17020	0.388337	0.523706	2.06053	CAMKV
GO:0004993	G protein-coupled serotonin receptor activity	molecular_function	1	413	20	17020	0.388337	0.523706	2.06053	HRH4
GO:0016493	C-C chemokine receptor activity	molecular_function	1	413	20	17020	0.388337	0.523706	2.06053	ACKR3
GO:0019956	chemokine binding	molecular_function	1	413	20	17020	0.388337	0.523706	2.06053	ACKR3
GO:0030234	enzyme regulator activity	molecular_function	1	413	20	17020	0.388337	0.523706	2.06053	CALM1
GO:0031683	G-protein beta/gamma-subunit complex binding	molecular_function	1	413	20	17020	0.388337	0.523706	2.06053	LOC102188874
GO:0032452	histone demethylase activity	molecular_function	1	413	20	17020	0.388337	0.523706	2.06053	KDM3B
GO:0070530	K63-linked polyubiquitin modification-dependent protein binding	molecular_function	1	413	20	17020	0.388337	0.523706	2.06053	OPTN
GO:0004298	threonine-type endopeptidase activity	molecular_function	1	413	21	17020	0.403197	0.538273	1.96241	PSMB5
GO:0004521	endoribonuclease activity	molecular_function	1	413	21	17020	0.403197	0.538273	1.96241	SND1
GO:0005154	epidermal growth factor receptor binding	molecular_function	1	413	21	17020	0.403197	0.538273	1.96241	CD44
GO:0005540	hyaluronic acid binding	molecular_function	1	413	21	17020	0.403197	0.538273	1.96241	CD44
GO:0008106	alcohol dehydrogenase (NADP+) activity	molecular_function	1	413	21	17020	0.403197	0.538273	1.96241	AKR1B1
GO:0042162	telomeric DNA binding	molecular_function	1	413	21	17020	0.403197	0.538273	1.96241	NCL
GO:0001077	proximal promoter DNA-binding transcription activator activity, RNA polymerase II-specific	molecular_function	6	413	211	17020	0.405447	0.540499	1.17187	JUNB;DDIT3;HNRNPK;EPAS1;IRF3;HEYL
GO:0004032	alditol:NADP+ 1-oxidoreductase activity	molecular_function	1	413	22	17020	0.417697	0.547398	1.87321	AKR1B1
GO:0008237	metallopeptidase activity	molecular_function	2	413	60	17020	0.42948	0.557287	1.37369	BMP1;NAALADL1
GO:0033613	activating transcription factor binding	molecular_function	1	413	23	17020	0.431845	0.557287	1.79177	DGKQ
GO:0035255	ionotropic glutamate receptor binding	molecular_function	1	413	23	17020	0.431845	0.557287	1.79177	LOC102188874
GO:0051219	phosphoprotein binding	molecular_function	1	413	23	17020	0.431845	0.557287	1.79177	CD44
GO:0008013	beta-catenin binding	molecular_function	2	413	61	17020	0.43779	0.564175	1.35117	CTNNBIP1;KANK1
GO:0004407	histone deacetylase activity	molecular_function	1	413	24	17020	0.44565	0.567219	1.71711	CHD3
GO:0005212	structural constituent of eye lens	molecular_function	1	413	24	17020	0.44565	0.567219	1.71711	VIM
GO:0030552	cAMP binding	molecular_function	1	413	24	17020	0.44565	0.567219	1.71711	HCN4
GO:0038023	signaling receptor activity	molecular_function	4	413	141	17020	0.447815	0.569584	1.1691	ITGB1;RACK1;NOTCH3;LRP1
GO:0004222	metalloendopeptidase activity	molecular_function	3	413	102	17020	0.451636	0.574051	1.21208	ADAMTS15;BMP1;ECE1
GO:0004869	cysteine-type endopeptidase inhibitor activity	molecular_function	1	413	25	17020	0.459121	0.576073	1.64843	CAST
GO:0005496	steroid binding	molecular_function	1	413	25	17020	0.459121	0.576073	1.64843	PGRMC2
GO:0016538	cyclin-dependent protein serine/threonine kinase regulator activity	molecular_function	1	413	25	17020	0.459121	0.576073	1.64843	CCNC
GO:0043021	ribonucleoprotein complex binding	molecular_function	1	413	25	17020	0.459121	0.576073	1.64843	RPLP1
GO:0102567	phospholipase A2 activity (consuming 1,2-dipalmitoylphosphatidylcholine)	molecular_function	1	413	25	17020	0.459121	0.576073	1.64843	PRDX6
GO:0102568	phospholipase A2 activity consuming 1,2-dioleoylphosphatidylethanolamine)	molecular_function	1	413	25	17020	0.459121	0.576073	1.64843	PRDX6
GO:0001205	distal enhancer DNA-binding transcription activator activity, RNA polymerase II-specific	molecular_function	1	413	26	17020	0.472265	0.580792	1.58503	SUB1
GO:0001530	lipopolysaccharide binding	molecular_function	1	413	26	17020	0.472265	0.580792	1.58503	MAP28
GO:0001618	virus receptor activity	molecular_function	1	413	26	17020	0.472265	0.580792	1.58503	ITGB1
GO:0005080	protein kinase C binding	molecular_function	1	413	26	17020	0.472265	0.580792	1.58503	RACK1
GO:0008536	Ran GTPase binding	molecular_function	1	413	26	17020	0.472265	0.580792	1.58503	IPO7
GO:0019888	protein phosphatase regulator activity	molecular_function	1	413	26	17020	0.472265	0.580792	1.58503	PPP2R1A
GO:0042605	peptide antigen binding	molecular_function	1	413	26	17020	0.472265	0.580792	1.58503	LOC102171703
GO:0051537	2 iron, 2 sulfur cluster binding	molecular_function	1	413	26	17020	0.472265	0.580792	1.58503	NDUFV2
GO:0070491	repressing transcription factor binding	molecular_function	1	413	26	17020	0.472265	0.580792	1.58503	PARK7
GO:0005215	transporter activity	molecular_function	1	413	27	17020	0.48509	0.594596	1.52632	IPO7
GO:0004364	glutathione transferase activity	molecular_function	1	413	28	17020	0.497605	0.604351	1.47181	GSTM3
GO:0018024	histone-lysine N-methyltransferase activity	molecular_function	1	413	28	17020	0.497605	0.604351	1.47181	LOC102185508
GO:0008134	transcription factor binding	molecular_function	6	413	235	17020	0.507668	0.614359	1.05219	JUNB;FLNA;UBA2;EPAS1;HEYL;YWHAZ
GO:0005547	phosphatidylinositol-3,4,5-trisphosphate binding	molecular_function	1	413	29	17020	0.509816	0.614359	1.42106	PARD3
GO:0030544	Hsp70 protein binding	molecular_function	1	413	29	17020	0.509816	0.614359	1.42106	SACS
GO:0015459	potassium channel regulator activity	molecular_function	1	413	30	17020	0.521731	0.622257	1.37369	FLNA
GO:0017048	Rho GTPase binding	molecular_function	1	413	31	17020	0.533357	0.630454	1.32938	FLNA
GO:0048487	beta-tubulin binding	molecular_function	1	413	31	17020	0.533357	0.630454	1.32938	GJA1
GO:0052689	carboxylic ester hydrolase activity	molecular_function	1	413	31	17020	0.533357	0.630454	1.32938	LOC102182233
GO:0004714	transmembrane receptor protein tyrosine kinase activity	molecular_function	1	413	32	17020	0.544701	0.639791	1.28783	PDGFRA
GO:0016491	oxidoreductase activity	molecular_function	3	413	118	17020	0.548681	0.643245	1.04773	AKR1B1;NOS3;ETFA
GO:0030165	PDZ domain binding	molecular_function	2	413	76	17020	0.553747	0.648689	1.08449	GJA1;CADM1
GO:0019902	phosphatase binding	molecular_function	1	413	33	17020	0.55577	0.648689	1.24881	PPP1R18
GO:0032266	phosphatidylinositol-3-phosphate binding	molecular_function	1	413	34	17020	0.56657	0.656345	1.21208	PARD3
GO:0001078	proximal promoter DNA-binding transcription repressor activity, RNA polymerase II-specific	molecular_function	3	413	122	17020	0.571333	0.661449	1.01338	PRRX1;IRF3;HEYL
GO:0004715	non-membrane spanning protein tyrosine kinase activity	molecular_function	1	413	35	17020	0.577108	0.66482	1.17745	BAZ1B
GO:0043621	protein self-association	molecular_function	1	413	35	17020	0.577108	0.66482	1.17745	LOC106503208
GO:0051539	4 iron, 4 sulfur cluster binding	molecular_function	1	413	35	17020	0.577108	0.66482	1.17745	NDUFS2
GO:0008144	drug binding	molecular_function	1	413	36	17020	0.587391	0.67208	1.14474	FKBP1A
GO:0003727	single-stranded RNA binding	molecular_function	1	413	37	17020	0.597425	0.681042	1.1138	HNRNPA1
GO:0008236	serine-type peptidase activity	molecular_function	1	413	37	17020	0.597425	0.681042	1.1138	C1R
GO:0002039	p53 binding	molecular_function	1	413	38	17020	0.607215	0.68882	1.08449	ANKRD1
GO:0008168	methyltransferase activity	molecular_function	1	413	38	17020	0.607215	0.68882	1.08449	PRMT1
GO:0050839	cell adhesion molecule binding	molecular_function	1	413	38	17020	0.607215	0.68882	1.08449	CADM1
GO:0070888	E-box binding	molecular_function	1	413	41	17020	0.635183	0.712279	1.00514	NONO
GO:0003707	steroid hormone receptor activity	molecular_function	1	413	42	17020	0.644056	0.720056	0.981206	PGRMC2
GO:0005544	calcium-dependent phospholipid binding	molecular_function	1	413	44	17020	0.661163	0.734318	0.936606	ANXA1
GO:0043022	ribosome binding	molecular_function	1	413	44	17020	0.661163	0.734318	0.936606	RACK1
GO:0017124	SH3 domain binding	molecular_function	2	413	96	17020	0.680435	0.749892	0.858555	GJA1;ELMO2
GO:0030145	manganese ion binding	molecular_function	1	413	48	17020	0.692956	0.758737	0.858555	PAPOLA
GO:0000978	RNA polymerase II proximal promoter sequence-specific DNA binding	molecular_function	7	413	331	17020	0.695946	0.761562	0.871524	JUNB;PRRX1;DDIT3;HNRNPK;ZFHX4;IRF3;CHD2
GO:0003712	transcription coregulator activity	molecular_function	1	413	49	17020	0.700427	0.764664	0.841034	DDX1
GO:0000977	RNA polymerase II regulatory region sequence-specific DNA binding	molecular_function	4	413	198	17020	0.711411	0.773472	0.832538	ZBTB4;ACTN4;HEYL;LOC102185508
GO:0030374	nuclear receptor transcription coactivator activity	molecular_function	1	413	51	17020	0.714831	0.775828	0.808052	ACTN4
GO:0005546	phosphatidylinositol-4,5-bisphosphate binding	molecular_function	1	413	52	17020	0.721772	0.780212	0.792513	PARD3
GO:0019003	GDP binding	molecular_function	1	413	52	17020	0.721772	0.780212	0.792513	RAB31
GO:0004843	thiol-dependent ubiquitin-specific protease activity	molecular_function	2	413	104	17020	0.722231	0.780212	0.792513	USP11;UCHL1
GO:0008565	protein transporter activity	molecular_function	1	413	53	17020	0.728544	0.784748	0.77756	IPO7
GO:0005249	voltage-gated potassium channel activity	molecular_function	1	413	54	17020	0.735151	0.790032	0.76316	HCN4
GO:0004190	aspartic-type endopeptidase activity	molecular_function	1	413	55	17020	0.741598	0.796039	0.749285	CTSD
GO:0000049	tRNA binding	molecular_function	1	413	56	17020	0.747889	0.801402	0.735905	ALKBH1
GO:0036459	thiol-dependent ubiquitinyl hydrolase activity	molecular_function	1	413	58	17020	0.760016	0.80787	0.710529	USP11
GO:0003714	transcription corepressor activity	molecular_function	3	413	166	17020	0.771	0.815938	0.744771	SNW1;ANKRD1;HEYL
GO:0000976	transcription regulatory region sequence-specific DNA binding	molecular_function	1	413	60	17020	0.77156	0.815938	0.686844	KDM3B
GO:0004842	ubiquitin-protein transferase activity	molecular_function	4	413	216	17020	0.772533	0.816502	0.76316	TTC3;PDZRN3;UBE2D3;RNF10
GO:0043130	ubiquitin binding	molecular_function	1	413	61	17020	0.777123	0.820419	0.675584	UCHL1
GO:0004713	protein tyrosine kinase activity	molecular_function	1	413	63	17020	0.787846	0.830324	0.654137	BAZ1B
GO:0003777	microtubule motor activity	molecular_function	1	413	64	17020	0.793014	0.834349	0.643916	KIF17
GO:0016740	transferase activity	molecular_function	1	413	68	17020	0.812457	0.850949	0.606039	UBA2
GO:0005543	phospholipid binding	molecular_function	1	413	71	17020	0.825834	0.860591	0.580432	SPTBN1
GO:0042826	histone deacetylase binding	molecular_function	1	413	75	17020	0.8422	0.874701	0.549475	ANKRD1
GO:0001227	DNA-binding transcription repressor activity, RNA polymerase II-specific	molecular_function	1	413	80	17020	0.860518	0.890737	0.515133	ZBTB4
GO:0046872	metal ion binding	molecular_function	43	413	2044	17020	0.862588	0.892382	0.866956	LOC102187810;AGAP2;MAN2B1;FUS;ZBTB4;TIMP1;NT5E;ITGB1;LOC102188874;PDLIM7;COL5A2;NOS3;RPS27A;NUDT17;RPL37;STK24;NDUFV2;PXDN;HMOX1;TTC3;OPTN;COLEC12;LOC102185508;COL1A1;BAZ2B;FURIN;ZFP36L1;ZC3H14;NEK3;DGKQ;DNAJA2;NAALADL1;ECE1;NDUFS2;METAP2;GTPBP8;NENF;ZBTB11;NT5DC1;KDM3B;COL1A2;RNF10;ASPH
GO:0004725	protein tyrosine phosphatase activity	molecular_function	1	413	81	17020	0.863918	0.892764	0.508774	MTMR14
GO:0004674	protein serine/threonine kinase activity	molecular_function	5	413	305	17020	0.866042	0.89446	0.675584	TSSK2;PASK;STK24;NEK3;IRAK3
GO:0005179	hormone activity	molecular_function	1	413	82	17020	0.867236	0.894699	0.502569	FBN1
GO:0008017	microtubule binding	molecular_function	3	413	206	17020	0.87984	0.904186	0.600155	GAPDH;MAPRE1;KIF17
GO:0044212	transcription regulatory region DNA binding	molecular_function	2	413	151	17020	0.88462	0.908092	0.545836	ZFHX4;LOC102185508
GO:0003682	chromatin binding	molecular_function	4	413	288	17020	0.921926	0.940152	0.57237	MORF4L1;RAD21;DDX1;SSRP1
GO:0001228	DNA-binding transcription activator activity, RNA polymerase II-specific	molecular_function	1	413	105	17020	0.924779	0.942026	0.392482	RAD21
GO:0017137	Rab GTPase binding	molecular_function	1	413	118	17020	0.945458	0.960457	0.349243	OPTN
GO:0003676	nucleic acid binding	molecular_function	2	413	196	17020	0.953227	0.967291	0.420517	DDX27;WBP4
GO:0046983	protein dimerization activity	molecular_function	1	413	131	17020	0.960462	0.973569	0.314585	HEYL
GO:0005096	GTPase activator activity	molecular_function	2	413	211	17020	0.965712	0.977823	0.390622	AGAP2;ARHGDIA
GO:0003677	DNA binding	molecular_function	21	413	1222	17020	0.966577	0.978165	0.708203	FUS;ZBTB4;DDX1;HMGXB3;SSRP1;DDIT3;NACA;NUCB1;CHD3;EPAS1;CSDE1;ANKRD1;PCBP2;BAZ2B;CHD2;BANF1;SON;ZFP36L1;ZBTB11;NUCB2;KHSRP
GO:0004672	protein kinase activity	molecular_function	1	413	139	17020	0.967568	0.978635	0.29648	PDGFRA
GO:0008289	lipid binding	molecular_function	1	413	148	17020	0.97405	0.983881	0.27845	OSBPL2
GO:0008270	zinc ion binding	molecular_function	10	413	692	17020	0.97459	0.983881	0.59553	ZMIZ1;MSRB3;WBP4;CHD3;RPS29;ZFHX4;PDZRN3;BAZ1B;ADAMTS15;BMP1
GO:0061630	ubiquitin protein ligase activity	molecular_function	1	413	153	17020	0.977075	0.985566	0.269351	PDZRN3
GO:0043565	sequence-specific DNA binding	molecular_function	4	413	375	17020	0.982152	0.989475	0.43958	ZBTB4;EPAS1;HEYL;LOC102185508
GO:0004930	G protein-coupled receptor activity	molecular_function	2	413	349	17020	0.998295	1	0.236164	HRH4;LPAR5
GO:0000981	DNA-binding transcription factor activity, RNA polymerase II-specific	molecular_function	8	413	935	17020	0.999924	1	0.352605	JUNB;PCBP1;HMGXB3;SSRP1;EPAS1;ZFHX4;LOC102185508;ZBTB11
GO:0003700	DNA-binding transcription factor activity	molecular_function	2	413	498	17020	0.999944	1	0.165505	ZBTB4;TSC22D1
GO:0022625	cytosolic large ribosomal subunit	cellular_component	29	413	80	17020	9.24457e-27	5.72239e-24	14.9389	LOC102175205;RPLP1;RPL32;RPL36AL;RPL9;LOC100861018;RPL35;RPL4;LOC102186381;RPL37;RPL15;RPL36;RPL6;RPLP0;RPL5;RPL23;RPL30;RPL18;RPL14;RPL27;RPL11;RPL13A;RPL23A;RPL19;RPL31;RPL22;RPL10;RPL10A;RPL38
GO:0022627	cytosolic small ribosomal subunit	cellular_component	18	413	51	17020	7.89265e-17	2.44278e-14	14.5449	RPS6;RPSA;RPS26;RPS23;RPS12;RACK1;RPS3A;RPS29;RPS20;RPS25;RPS15A;RPS15;RPS4X;RPS17;RPS18;RPS10;RPS7;RPS11
GO:0005840	ribosome	cellular_component	13	413	51	17020	1.72928e-10	3.21127e-08	10.5047	RPS24;RPS27A;RPS23;RPS25;RPL27;RPL21;RPL13A;RPS4X;UBA52;RPS18;RPL3;RPS10;RPS11
GO:0042788	polysomal ribosome	cellular_component	10	413	29	17020	8.42557e-10	1.42239e-07	14.2106	LOC102175205;RPS26;RPS23;RPL6;RPS29;RPL30;RPL18;RPL19;RPL10A;RPL38
GO:0005925	focal adhesion	cellular_component	22	413	214	17020	1.27317e-08	1.97023e-06	4.23661	TLN1;RPLP1;ITGB1;FLNA;PDLIM7;ACTB;CD99;RPL30;RPL27;PCBP2;YWHAZ;RPL19;PLEC;CORO1C;RPS4X;ARPC3;LRP1;RPS18;RPL10A;RPS10;RPL38;RPS11
GO:0070062	extracellular exosome	cellular_component	43	413	689	17020	1.40802e-08	2.0113e-06	2.57193	MMRN2;TLN1;PCBP1;SUB1;FKBP1A;ACTG2;HSPA4;CDH11;GNB1;FLNA;LOC102186381;SPTAN1;NACA;LSP1;SPTBN1;CHMP4B;PXDN;RPL30;HSPA8;RPS20;RPS25;COL6A2;COL6A3;DDX23;MXRA5;RPL27;PCBP2;YWHAZ;LOC102181716;ANXA1;RPL23A;HNRNPA2B1;RPS15A;RPS4X;C1R;ARPC3;SCPEP1;HNRNPA1;RPS18;NUCB2;RPL10A;HNRNPM;RPS11
GO:0005615	extracellular space	cellular_component	57	413	1069	17020	1.62506e-08	2.15553e-06	2.19739	MMRN2;PLAU;CHI3L1;FAP;CTSD;PSAP;SLIT3;PDIA6;C3;ACTG2;VEGFA;PGK1;TIMP1;LOC102182127;LOC102181582;MAP28;CTSZ;CTSK;COL5A2;LOC102168699;C1S;LOC102182562;TPT1;CRLF1;SPP1;LOXL2;PLOD3;PXDN;GPI;SERPINE2;LOC102181552;COL6A2;COL6A3;NPC2;IGFBP6;YWHAZ;ANXA1;SPARC;FBN1;COL1A1;FN1;ADAMTS15;LOC102168428;COL14A1;BMP1;SFTPC;C1R;LOC102175889;RBP4;NENF;NUCB2;CTSB;COL1A2;LAMB1;TFPI2;PTN;CSF1
GO:0042470	melanosome	cellular_component	14	413	89	17020	2.87287e-08	3.55662e-06	6.48257	CTSD;RPN1;PDIA6;ITGB1;HSPA8;PPIB;YWHAZ;PDIA4;CAPG;SND1;PDIA3;CTSB;CALU;TFRC
GO:1990904	ribonucleoprotein complex	cellular_component	15	413	131	17020	6.78746e-07	7.4143e-05	4.71878	CPSF6;NCL;ACTN4;RPLP0;RPS3A;HSPA8;PABPC4;RPL27;NSRP1;HNRNPA2B1;GAPDH;ZFP36L1;RPS4X;HNRNPA1;HNRNPM
GO:0005730	nucleolus	cellular_component	36	413	639	17020	2.53353e-06	0.000235238	2.32173	NONO;AGAP2;DDX27;SUB1;RBM3;SRP68;UTP14A;NCL;FLNA;FRG1;SSRP1;STK24;SPTBN1;RPL5;RPL23;CHD3;HSPA8;TTC3;RPL18;RPS25;DDX23;RPL11;CAPG;RPL23A;CHD2;NLRP5;MYO1C;RPL31;CDK5RAP3;CTSB;RPL3;RPS10;HNRNPM;RPS7;RPS11;IMP4
GO:0043209	myelin sheath	cellular_component	12	413	96	17020	3.52748e-06	0.000297751	5.15133	PRDX1;GNB1;LDHB;CCT3;RPS27A;NDUFV2;GPI;HSPA8;LOC102178700;UCHL1;PGAM1;UBA52
GO:0098556	cytoplasmic side of rough endoplasmic reticulum membrane	cellular_component	5	413	12	17020	5.65088e-06	0.000437237	17.1711	RPS26;RPS29;RPL27;RPL22;RPL10
GO:0044297	cell body	cellular_component	8	413	43	17020	7.737e-06	0.000532134	7.6671	ACTC1;ACTG2;GNB1;CCT3;ACTA1;RACK1;PARK7;TUBB
GO:0016020	membrane	cellular_component	52	413	1148	17020	9.78486e-06	0.000648946	1.86668	OGFOD3;PDGFRA;SLIT3;PCBP1;FKBP1A;VEGFA;EIF4G1;LOC102175205;GNB1;ABCC1;CPSF6;COPG1;ITGB1;FLNA;RPSA;ELMO2;SPTAN1;NUCB1;PLIN2;LSP1;RPL15;RPS12;LOXL2;HMOX1;RPL30;RPS20;EIF4G2;RPL27;PCBP2;ANXA1;ARHGDIA;OSBPL2;RPL19;PLEC;HNRNPA2B1;RPS15A;PGRMC2;RPS4X;DNAJA2;ARPC3;ECE1;LRP1;IPO7;HSPA5;HNRNPA1;RPS18;CDK5RAP3;RPL10A;RPS10;HNRNPM;CSF1;RPS11
GO:0015935	small ribosomal subunit	cellular_component	5	413	15	17020	2.01726e-05	0.00124869	13.7369	RPS23;RACK1;RPS25;RPS4X;RPS18
GO:0005829	cytosol	cellular_component	114	413	3290	17020	2.32005e-05	0.00132636	1.42797	RAB31;GJA1;TLN1;SRP9;PASK;PDIA6;PCBP1;LOC102182233;ZBTB4;FKBP1A;ACTG2;HSPA4;SENP6;PGK1;EIF4G1;SRP68;PRDX1;PRRX1;LOC102182127;GNB1;RPLP1;COPG1;ARF1;DDX1;ACTN4;FLNA;PDLIM7;EIF3M;ELMO2;EIF4B;LOC102182562;LOC102186381;NOS3;SPTAN1;PAPSS2;CTNNBIP1;EEF2;ASNS;ACTR2;CRLF1;NUDT17;RPL37;STK24;SPTBN1;PRMT1;RPS12;CHMP4B;RACK1;MTMR14;GPI;SERPINE2;PRDX6;RPS3A;GSR;SAT1;EPAS1;RPL30;HSPA8;RPS20;CSDE1;TTC3;USP11;RP…
GO:0071013	catalytic step 2 spliceosome	cellular_component	9	413	69	17020	4.17977e-05	0.00221766	5.3753	SNW1;SF3B2;SRRM2;FRG1;HNRNPK;DDX23;HNRNPA2B1;HNRNPA1;HNRNPM
GO:1903561	extracellular vesicle	cellular_component	5	413	19	17020	7.20892e-05	0.00343256	10.8449	GNB1;SPTAN1;SERPINE2;COL6A2;COL6A3
GO:0071438	invadopodium membrane	cellular_component	3	413	5	17020	0.000136791	0.00590746	24.7264	FAP;DPP4;ITGB1
GO:0005788	endoplasmic reticulum lumen	cellular_component	12	413	141	17020	0.000168939	0.00713	3.50729	PDIA6;COL5A2;RCN1;COL6A2;COL6A3;PPIB;PDIA4;LOC102189116;COL14A1;PDIA3;HSPA5;CSF1
GO:0016363	nuclear matrix	cellular_component	9	413	83	17020	0.000179857	0.00742211	4.46863	SNW1;RAD21;ANP32A;VIM;SPARC;HNRNPA2B1;DGKQ;CFL1;HNRNPM
GO:0031672	A band	cellular_component	4	413	13	17020	0.000205324	0.00816525	12.6802	LOC100861018;RPL15;MYL4;MYL2
GO:0062023	collagen-containing extracellular matrix	cellular_component	11	413	125	17020	0.000234002	0.00886818	3.62654	MMRN2;COL5A2;PXDN;SERPINE2;COL6A2;COL6A3;MXRA5;ADAMTS15;COL14A1;LAMB1;HNRNPM
GO:0016459	myosin complex	cellular_component	6	413	37	17020	0.000241907	0.00898441	6.68281	MYL6B;MYL4;LOC102175348;MYL2;LOC106502520;MYO1C
GO:0016328	lateral plasma membrane	cellular_component	6	413	40	17020	0.000375649	0.0129702	6.1816	GJA1;ANXA1;RAB13;CORO1C;MYO1C;PPP2R1A
GO:0032982	myosin filament	cellular_component	4	413	15	17020	0.000377163	0.0129702	10.9895	ACTG2;LOC102181716;LOC106502520;LOC102181869
GO:0042383	sarcolemma	cellular_component	8	413	76	17020	0.000501147	0.0157734	4.33796	BGN;DES;ITGB1;SGCE;COL6A2;COL6A3;PLEC;CORO1C
GO:0005844	polysome	cellular_component	6	413	43	17020	0.000561199	0.0171511	5.75032	EIF4G1;LOC100861018;EIF4B;EEF2;VIM;RPS4X
GO:0048471	perinuclear region of cytoplasm	cellular_component	25	413	501	17020	0.000563392	0.0171511	2.05642	ACKR3;CHI3L1;LOC102182127;RPS6;ARF1;ACTN4;FLNA;HCN4;ANP32A;RACK1;MTMR14;PRDX6;HMOX1;HSPA8;OPTN;DNAJB6;ANKRD1;PPIB;ITM2C;PARK7;PLEC;NLRP5;CTSB;LAMB1;CSF1
GO:0005737	cytoplasm	cellular_component	120	413	3794	17020	0.000699949	0.0203095	1.30345	ZMIZ1;TSSK2;AGAP2;ACTC1;CHI3L1;GJA1;FUS;LOC108633281;PDGFRA;TPM2;KIAA0513;PASK;PCBP1;CUL3;DES;FKBP1A;RBM3;ACTG2;GSTM3;SENP6;LSM14A;EIF4G1;CDH11;LDHB;CPSF6;NCL;ARF1;DDX1;ACTN4;FLNA;PSMB5;ANP32A;DDIT3;RPSA;AKR1B1;TSC22D1;LOC102182562;ACTA1;PPP1R18;ALDOA;NACA;ARPC1A;EFCAB2;EEF2;UBA2;TPT1;ACTR2;OAT;STK24;TAGLN;SPTBN1;PRMT1;CHMP4B;UBC;RPLP0;RPL5;RACK1;CD99;ENO1;PKM;PRDX6;EEF1A2;CHD3;HSPA8;KANK2;LOC102…
GO:0015934	large ribosomal subunit	cellular_component	3	413	8	17020	0.000725391	0.0203245	15.454	RPL27A;RPL22;RPL10
GO:0031258	lamellipodium membrane	cellular_component	4	413	19	17020	0.000991715	0.0251616	8.67593	FAP;DPP4;CD44;CFL1
GO:0034663	endoplasmic reticulum chaperone complex	cellular_component	3	413	9	17020	0.00106854	0.026109	13.7369	PDIA6;PPIB;HSPA5
GO:0005832	chaperonin-containing T-complex	cellular_component	3	413	10	17020	0.0014991	0.0347979	12.3632	CCT3;CCT8;CCT7
GO:0005604	basement membrane	cellular_component	7	413	71	17020	0.00164606	0.0377374	4.06302	MMRN2;LOC102183372;LOXL2;THBS2;SPARC;FBN1;LAMB1
GO:0005885	Arp2/3 protein complex	cellular_component	3	413	11	17020	0.00202433	0.0432089	11.2393	ARPC1A;ACTR2;ARPC3
GO:0016607	nuclear speck	cellular_component	16	413	298	17020	0.00263207	0.0540938	2.21265	ZMIZ1;NONO;PCBP1;MORF4L1;SNW1;CPSF6;SF3B2;SRRM2;CTR9;WBP4;EPAS1;NSRP1;SON;ZC3H14;DGKQ;SRSF11
GO:0031012	extracellular matrix	cellular_component	11	413	175	17020	0.0036964	0.0707652	2.59038	MMRN2;BGN;COL5A2;COL6A2;COL6A3;FBN1;COL1A1;COL14A1;LUM;COL1A2;LAMB1
GO:0005764	lysosome	cellular_component	12	413	204	17020	0.0042447	0.0729852	2.42416	MAN2B1;GJA1;CTSD;PSAP;CTSZ;CTSK;PRDX6;HSPA8;CAPN2;NPC2;ITM2C;CTSB
GO:0005852	eukaryotic translation initiation factor 3 complex	cellular_component	3	413	15	17020	0.00519392	0.0825779	8.24213	EIF3M;EIF3L;LOC102182187
GO:0033290	eukaryotic 48S preinitiation complex	cellular_component	3	413	15	17020	0.00519392	0.0825779	8.24213	EIF3M;EIF3L;LOC102182187
GO:0030027	lamellipodium	cellular_component	9	413	134	17020	0.0054284	0.083799	2.76788	ACTC1;DPP4;ACTG2;ITGB1;ACTA1;RAB13;CORO1C;ARPC3;CFL1
GO:0097452	GAIT complex	cellular_component	2	413	5	17020	0.00559562	0.083799	16.4843	RPL13A;GAPDH
GO:0005834	heterotrimeric G-protein complex	cellular_component	4	413	30	17020	0.00568307	0.0844276	5.49475	GNB1;GNG2;LOC102188874;GNG11
GO:0032587	ruffle membrane	cellular_component	6	413	68	17020	0.00606936	0.0894508	3.63623	FAP;TLN1;ITGB1;KANK1;CORO1C;CFL1
GO:0016282	eukaryotic 43S preinitiation complex	cellular_component	3	413	17	17020	0.00748852	0.10535	7.27247	EIF3M;EIF3L;LOC102182187
GO:0030017	sarcomere	cellular_component	4	413	33	17020	0.00801594	0.107253	4.99523	ARF1;LOC102181716;LOC102181869;CORO1C
GO:0005916	fascia adherens	cellular_component	2	413	6	17020	0.00825911	0.107253	13.7369	GJA1;DES
GO:0097433	dense body	cellular_component	2	413	6	17020	0.00825911	0.107253	13.7369	ACTB;SND1
GO:0010494	cytoplasmic stress granule	cellular_component	5	413	54	17020	0.00979752	0.118915	3.8158	LSM14A;DDX1;HNRNPK;PABPC4;KHSRP
GO:0045202	synapse	cellular_component	13	413	256	17020	0.00996061	0.119335	2.09273	LOC102175205;EEF2;RPL37;RPS3A;RPS20;RPL11;RPL19;CORO1C;RPS4X;PPP2R1A;RPS17;UBA52;RPS7
GO:0005861	troponin complex	cellular_component	2	413	7	17020	0.0113781	0.129626	11.7745	TNNT3;TNNT1
GO:0034364	high-density lipoprotein particle	cellular_component	3	413	20	17020	0.0118979	0.132174	6.1816	LOC102168699;LOC100860781;LOC102168428
GO:0030018	Z disc	cellular_component	7	413	102	17020	0.0120986	0.132174	2.82818	DES;FKBP1A;ACTN4;FLNA;FRG1;DNAJB6;LOC106502520
GO:0005856	cytoskeleton	cellular_component	15	413	321	17020	0.0121	0.132174	1.92573	ACTC1;TLN1;LOC102182562;SGCE;NOS3;PPP1R18;ACTB;EFCAB2;CORO1B;PARD3;GSN;RAI14;PLEC;DGKQ;DRC7
GO:0005681	spliceosomal complex	cellular_component	6	413	80	17020	0.0130949	0.142206	3.0908	SNW1;SF3B2;HSPA8;HNRNPA2B1;HNRNPA1;HNRNPM
GO:0072562	blood microparticle	cellular_component	3	413	21	17020	0.0136353	0.143868	5.88724	ACTG2;YWHAZ;C1R
GO:0005654	nucleoplasm	cellular_component	61	413	1907	17020	0.0146963	0.149049	1.31822	ZMIZ1;JUNB;PCBP1;ZBTB4;RBM3;SENP6;SNW1;PRRX1;RAD21;CPSF6;SF3B2;SRRM2;PSMB5;SSRP1;SUPT16H;CTR9;WBP4;UBA2;EIF3L;HNRNPK;PRMT1;RPS12;RACK1;GPI;CHD3;EPAS1;RPS20;USP11;RPS25;DDX23;PDZRN3;UCHL1;BAZ1B;LOC102185508;PCBP2;YWHAZ;RPL11;LOC102189116;CAPG;SAP30BP;STRAP;CHD2;BANF1;HNRNPA2B1;RPS15A;RPS4X;PSME2;RPL31;NDUFS2;IPO7;PAPOLA;NENF;ZBTB11;HNRNPA1;RPS18;SRSF11;KDM3B;RPS10;HNRNPM;KHSRP;RPS11
GO:0008091	spectrin	cellular_component	2	413	8	17020	0.014929	0.149049	10.3027	SPTAN1;SPTBN1
GO:0030863	cortical cytoskeleton	cellular_component	2	413	8	17020	0.014929	0.149049	10.3027	ACTN4;FLNA
GO:0031091	platelet alpha granule	cellular_component	2	413	8	17020	0.014929	0.149049	10.3027	SERPINE2;THBS2
GO:0031143	pseudopodium	cellular_component	2	413	8	17020	0.014929	0.149049	10.3027	ACTN4;CAPN2
GO:0071541	eukaryotic translation initiation factor 3 complex, eIF3m	cellular_component	2	413	8	17020	0.014929	0.149049	10.3027	EIF3M;LOC102182187
GO:0005634	nucleus	cellular_component	124	413	4301	17020	0.0152941	0.151878	1.18812	NONO;TSSK2;AGAP2;FUS;PDGFRA;PASK;CUL3;DES;SUB1;ZBTB4;RBM3;HSPA4;SENP6;EIF4G1;PRDX1;SNW1;PRSS23;LOC102182127;RPS6;CPSF6;DDX1;ACTN4;SRRM2;FLNA;PSMB5;HMGXB3;LOC100861018;NELFCD;ANP32A;SUPT16H;PDLIM7;DDIT3;RPSA;TSC22D1;LOC102182562;WBP4;NOS3;ACTB;CTNNBIP1;CLSTN1;NACA;ARPC1A;RPS27A;EEF2;IER3;ACTR2;RPL15;STK24;PRMT1;CHMP4B;LOXL2;UBC;RPLP0;RACK1;PKM;PRDX6;RPS3A;EEF1A2;HMOX1;CHD3;CCNC;EPAS1;RPL30;NOTCH3;…
GO:0001725	stress fiber	cellular_component	4	413	41	17020	0.0170557	0.164106	4.02055	ACTN4;PDLIM7;ACTA1;LOC106502520
GO:0005747	mitochondrial respiratory chain complex I	cellular_component	4	413	42	17020	0.0184998	0.173506	3.92482	NDUFV2;NDUFA12;PARK7;NDUFS2
GO:0030867	rough endoplasmic reticulum membrane	cellular_component	2	413	9	17020	0.0188891	0.173649	9.15792	PLOD3;PLOD1
GO:0000785	chromatin	cellular_component	5	413	66	17020	0.0219067	0.197958	3.12202	RAD21;LOXL2;CAPN2;PARK7;KDM3B
GO:0005913	cell-cell adherens junction	cellular_component	5	413	67	17020	0.023218	0.202584	3.07542	CDH11;CDH13;PDLIM7;EIF4G2;PARD3
GO:0036464	cytoplasmic ribonucleoprotein granule	cellular_component	4	413	46	17020	0.0250208	0.217119	3.58354	PCBP1;ACTB;RPS4X;TUBB
GO:0001527	microfibril	cellular_component	2	413	11	17020	0.0279505	0.230684	7.49285	MFAP5;FBN1
GO:0044754	autolysosome	cellular_component	2	413	11	17020	0.0279505	0.230684	7.49285	FTH1;FTL
GO:0031674	I band	cellular_component	2	413	12	17020	0.0330104	0.246186	6.86844	ALDOA;ANKRD1
GO:0005694	chromosome	cellular_component	6	413	100	17020	0.0348902	0.258132	2.47264	DDX27;ZBTB4;SSRP1;SUPT16H;USP11;LOC102185508
GO:0015629	actin cytoskeleton	cellular_component	8	413	157	17020	0.0378714	0.268455	2.09991	TPM2;FLNA;PDLIM7;ACTB;LSP1;CORO1C;ARPC3;CFL1
GO:0005847	mRNA cleavage and polyadenylation specificity factor complex	cellular_component	2	413	13	17020	0.0383969	0.268455	6.3401	CPSF6;SSU72
GO:0005884	actin filament	cellular_component	4	413	55	17020	0.0442138	0.292189	2.99714	TPM2;FLNA;ACTA1;TPM3
GO:0031594	neuromuscular junction	cellular_component	4	413	55	17020	0.0442138	0.292189	2.99714	DES;SERPINE2;PDZRN3;DLGAP4
GO:0005790	smooth endoplasmic reticulum	cellular_component	2	413	15	17020	0.0500755	0.320656	5.49475	PDIA6;PPIB
GO:0032040	small-subunit processome	cellular_component	3	413	35	17020	0.052391	0.330919	3.53234	UTP14A;RPS7;IMP4
GO:0005793	endoplasmic reticulum-Golgi intermediate compartment	cellular_component	4	413	59	17020	0.0547875	0.336667	2.79394	PDIA6;COPG1;NUCB1;NUCB2
GO:0035861	site of double-strand break	cellular_component	3	413	36	17020	0.0561627	0.336667	3.43422	ARPC1A;ACTR2;ARPC3
GO:0005783	endoplasmic reticulum	cellular_component	26	413	770	17020	0.0563831	0.336667	1.39153	CHI3L1;GJA1;C19H17orf62;FIBIN;PDIA6;LOC102182127;COPG1;ANP32A;MSRB3;RCN1;LOC102186381;LOXL2;PLOD3;PXDN;BNIP3;NPC2;PDIA4;LOC102189116;RPL21;PARK7;PDIA3;NUCB2;CALU;COL1A2;EEF1B2;PTN
GO:0035267	NuA4 histone acetyltransferase complex	cellular_component	2	413	17	17020	0.0628447	0.362431	4.84831	MORF4L1;ACTB
GO:0098978	glutamatergic synapse	cellular_component	11	413	269	17020	0.0644259	0.365868	1.68519	CDH11;FLNA;ACTB;CLSTN1;SPTBN1;HSPA8;YWHAZ;DLGAP4;DGKQ;PPP2R1A;RPL22
GO:0005882	intermediate filament	cellular_component	4	413	63	17020	0.0666041	0.375939	2.61655	GJA1;DES;VIM;NES
GO:0000793	condensed chromosome	cellular_component	2	413	18	17020	0.069597	0.382076	4.57896	BAZ1B;BANF1
GO:0005791	rough endoplasmic reticulum	cellular_component	3	413	40	17020	0.0724815	0.394716	3.0908	RPS23;RPL6;RPL18
GO:0005903	brush border	cellular_component	3	413	40	17020	0.0724815	0.394716	3.0908	ACTN4;TPM3;MYO1C
GO:0005581	collagen trimer	cellular_component	4	413	66	17020	0.0762633	0.40091	2.49762	COL5A2;COL6A2;COLEC12;COL14A1
GO:0031941	filamentous actin	cellular_component	2	413	19	17020	0.0765736	0.40091	4.33796	MYO1C;ARPC3
GO:0005902	microvillus	cellular_component	3	413	41	17020	0.0768572	0.40091	3.01541	PDGFRA;CD44;MYO1C
GO:0005881	cytoplasmic microtubule	cellular_component	3	413	42	17020	0.0813462	0.405277	2.94362	TPT1;LOC102178700;MAPRE1
GO:0001891	phagocytic cup	cellular_component	2	413	20	17020	0.0837598	0.405277	4.12107	RACK1;ANXA1
GO:0005774	vacuolar membrane	cellular_component	2	413	21	17020	0.0911413	0.405277	3.92482	MAN2B1;ABCC1
GO:0012506	vesicle membrane	cellular_component	2	413	21	17020	0.0911413	0.405277	3.92482	NOS3;DGKQ
GO:0009986	cell surface	cellular_component	14	413	395	17020	0.101961	0.405277	1.46063	PLAU;ACKR3;FAP;DPP4;TLN1;BGN;CDH11;ITGB1;CDH13;CLSTN1;SPARC;CD44;ADAMTS15;PDIA3
GO:0015030	Cajal body	cellular_component	3	413	47	17020	0.105395	0.405277	2.63047	SRRM2;FRG1;HNRNPA2B1
GO:0016342	catenin complex	cellular_component	2	413	23	17020	0.106436	0.405277	3.58354	CDH11;CDH13
GO:0031430	M band	cellular_component	2	413	23	17020	0.106436	0.405277	3.58354	ALDOA;SPTBN1
GO:0045335	phagocytic vesicle	cellular_component	3	413	48	17020	0.110505	0.405277	2.57567	RAB31;VIM;MYO1C
GO:0014704	intercalated disc	cellular_component	2	413	24	17020	0.114324	0.405277	3.43422	GJA1;DES
GO:0030016	myofibril	cellular_component	2	413	24	17020	0.114324	0.405277	3.43422	LOC106502520;LOC102181869
GO:0014731	spectrin-associated cytoskeleton	cellular_component	1	413	5	17020	0.115594	0.405277	8.24213	SPTBN1
GO:0032437	cuticular plate	cellular_component	1	413	5	17020	0.115594	0.405277	8.24213	SPTBN1
GO:0034366	spherical high-density lipoprotein particle	cellular_component	1	413	5	17020	0.115594	0.405277	8.24213	LOC102182127
GO:0042585	germinal vesicle	cellular_component	1	413	5	17020	0.115594	0.405277	8.24213	NLRP5
GO:0097512	cardiac myofibril	cellular_component	1	413	5	17020	0.115594	0.405277	8.24213	DES
GO:0101031	chaperone complex	cellular_component	1	413	5	17020	0.115594	0.405277	8.24213	HSPA8
GO:0009925	basal plasma membrane	cellular_component	2	413	25	17020	0.122356	0.405277	3.29685	PLEC;MYO1C
GO:0016323	basolateral plasma membrane	cellular_component	6	413	140	17020	0.125755	0.405277	1.76617	KCNJ10;ABCC1;ANXA1;CD44;LRP1;CADM1
GO:0098793	presynapse	cellular_component	4	413	80	17020	0.129689	0.405277	2.06053	KCNJ10;PARK7;DGKQ;RPL22
GO:0032991	protein-containing complex	cellular_component	12	413	343	17020	0.131759	0.405277	1.44177	PDGFRA;ARF1;ACTB;SASH1;SPTBN1;COL6A2;PARD3;PPIB;CD44;CDK5RAP3;LOC102180655;PTN
GO:0030175	filopodium	cellular_component	3	413	52	17020	0.131851	0.405277	2.37754	ACTC1;ACTG2;ACTA1
GO:0005849	mRNA cleavage factor complex	cellular_component	1	413	6	17020	0.137061	0.405277	6.86844	CPSF6
GO:0016461	unconventional myosin complex	cellular_component	1	413	6	17020	0.137061	0.405277	6.86844	MYL6B
GO:0022626	cytosolic ribosome	cellular_component	1	413	6	17020	0.137061	0.405277	6.86844	RPL11
GO:0032541	cortical endoplasmic reticulum	cellular_component	1	413	6	17020	0.137061	0.405277	6.86844	ASPH
GO:0032593	insulin-responsive compartment	cellular_component	1	413	6	17020	0.137061	0.405277	6.86844	RAB13
GO:0071014	post-mRNA release spliceosomal complex	cellular_component	1	413	6	17020	0.137061	0.405277	6.86844	HNRNPM
GO:0098797	plasma membrane protein complex	cellular_component	1	413	6	17020	0.137061	0.405277	6.86844	LRP1
GO:0099738	cell cortex region	cellular_component	1	413	6	17020	0.137061	0.405277	6.86844	LOC102175348
GO:0071007	U2-type catalytic step 2 spliceosome	cellular_component	2	413	27	17020	0.138805	0.405277	3.05264	SNW1;SRRM2
GO:0005576	extracellular region	cellular_component	32	413	1085	17020	0.146202	0.405277	1.21543	DPP4;TLN1;FIBIN;BGN;PRSS23;FLNA;COL5A2;SPTAN1;CLSTN1;NUCB1;CRLF1;LGALS1;PXDN;SERPINE2;LOC102181552;FBLN1;COL6A2;DCN;COL6A3;FSTL1;CAPG;FBN1;FN1;FURIN;COL14A1;BMP1;C1R;CALU;OLFML3;LAMB1;PTN;CSF1
GO:0016528	sarcoplasm	cellular_component	1	413	7	17020	0.158008	0.405277	5.88724	PLEC
GO:0016580	Sin3 complex	cellular_component	1	413	7	17020	0.158008	0.405277	5.88724	MORF4L1
GO:0030893	meiotic cohesin complex	cellular_component	1	413	7	17020	0.158008	0.405277	5.88724	RAD21
GO:0031313	extrinsic component of endosome membrane	cellular_component	1	413	7	17020	0.158008	0.405277	5.88724	ANXA1
GO:0033018	sarcoplasmic reticulum lumen	cellular_component	1	413	7	17020	0.158008	0.405277	5.88724	CALU
GO:0045178	basal part of cell	cellular_component	1	413	7	17020	0.158008	0.405277	5.88724	FAP
GO:0072669	tRNA-splicing ligase complex	cellular_component	1	413	7	17020	0.158008	0.405277	5.88724	DDX1
GO:0098684	photoreceptor ribbon synapse	cellular_component	1	413	7	17020	0.158008	0.405277	5.88724	HSPA8
GO:0098871	postsynaptic actin cytoskeleton	cellular_component	1	413	7	17020	0.158008	0.405277	5.88724	ACTB
GO:0005771	multivesicular body	cellular_component	2	413	30	17020	0.164284	0.4081	2.74738	GJA1;TPT1
GO:0031226	intrinsic component of plasma membrane	cellular_component	2	413	30	17020	0.164284	0.4081	2.74738	PDGFRA;HCN4
GO:0031252	cell leading edge	cellular_component	2	413	30	17020	0.164284	0.4081	2.74738	ARF1;VIM
GO:0000815	ESCRT III complex	cellular_component	1	413	8	17020	0.178448	0.4081	5.15133	CHMP4B
GO:0005921	gap junction	cellular_component	1	413	8	17020	0.178448	0.4081	5.15133	GJA1
GO:0016593	Cdc73/Paf1 complex	cellular_component	1	413	8	17020	0.178448	0.4081	5.15133	CTR9
GO:0030117	membrane coat	cellular_component	1	413	8	17020	0.178448	0.4081	5.15133	CHMP4B
GO:0030673	axolemma	cellular_component	1	413	8	17020	0.178448	0.4081	5.15133	SPTBN1
GO:0031092	platelet alpha granule membrane	cellular_component	1	413	8	17020	0.178448	0.4081	5.15133	SPARC
GO:0043292	contractile fiber	cellular_component	1	413	8	17020	0.178448	0.4081	5.15133	GJA1
GO:0098981	cholinergic synapse	cellular_component	1	413	8	17020	0.178448	0.4081	5.15133	DLGAP4
GO:0014069	postsynaptic density	cellular_component	7	413	193	17020	0.189865	0.415416	1.49469	ARF1;SPTBN1;RPL30;RPS25;RPS18;CADM1;RPL38
GO:0030056	hemidesmosome	cellular_component	1	413	9	17020	0.198392	0.415416	4.57896	PLEC
GO:0031461	cullin-RING ubiquitin ligase complex	cellular_component	1	413	9	17020	0.198392	0.415416	4.57896	CUL3
GO:0098690	glycinergic synapse	cellular_component	1	413	9	17020	0.198392	0.415416	4.57896	HSPA8
GO:0001726	ruffle	cellular_component	4	413	95	17020	0.199543	0.415416	1.73519	TLN1;PDLIM7;MTMR14;MYO1C
GO:0055037	recycling endosome	cellular_component	4	413	95	17020	0.199543	0.415416	1.73519	ACKR3;ITGB1;OPTN;RAB13
GO:0005905	clathrin-coated pit	cellular_component	2	413	36	17020	0.217209	0.417929	2.28948	ACKR3;LRP1
GO:0045111	intermediate filament cytoskeleton	cellular_component	2	413	36	17020	0.217209	0.417929	2.28948	SAP30BP;NES
GO:0005635	nuclear envelope	cellular_component	5	413	132	17020	0.217591	0.417929	1.56101	CHMP4B;BNIP3;BANF1;PGRMC2;IPO7
GO:0000974	Prp19 complex	cellular_component	1	413	10	17020	0.217854	0.417929	4.12107	HSPA8
GO:0005641	nuclear envelope lumen	cellular_component	1	413	10	17020	0.217854	0.417929	4.12107	TUBB
GO:0005750	mitochondrial respiratory chain complex III	cellular_component	1	413	10	17020	0.217854	0.417929	4.12107	LOC102176290
GO:0016442	RISC complex	cellular_component	1	413	10	17020	0.217854	0.417929	4.12107	SND1
GO:0030877	beta-catenin destruction complex	cellular_component	1	413	10	17020	0.217854	0.417929	4.12107	CTNNBIP1
GO:0042583	chromaffin granule	cellular_component	1	413	10	17020	0.217854	0.417929	4.12107	LOC102182127
GO:0042641	actomyosin	cellular_component	1	413	10	17020	0.217854	0.417929	4.12107	LOC102174891
GO:0043034	costamere	cellular_component	1	413	10	17020	0.217854	0.417929	4.12107	PLEC
GO:0097038	perinuclear endoplasmic reticulum	cellular_component	1	413	10	17020	0.217854	0.417929	4.12107	CAPN2
GO:1904724	tertiary granule lumen	cellular_component	1	413	10	17020	0.217854	0.417929	4.12107	SPTAN1
GO:0005938	cell cortex	cellular_component	4	413	100	17020	0.224968	0.428257	1.64843	PARD3;RAI14;CORO1C;NLRP5
GO:0001650	fibrillar center	cellular_component	4	413	101	17020	0.230152	0.428257	1.63211	EIF3L;ANKRD1;RAI14;IMP4
GO:0016581	NuRD complex	cellular_component	1	413	11	17020	0.236845	0.428257	3.74642	CHD3
GO:0019774	proteasome core complex, beta-subunit complex	cellular_component	1	413	11	17020	0.236845	0.428257	3.74642	PSMB5
GO:0032797	SMN complex	cellular_component	1	413	11	17020	0.236845	0.428257	3.74642	STRAP
GO:0099524	postsynaptic cytosol	cellular_component	1	413	11	17020	0.236845	0.428257	3.74642	HSPA8
GO:0030425	dendrite	cellular_component	10	413	319	17020	0.248433	0.441145	1.29187	HRH4;RBM3;GNB1;RACK1;HSPA8;CAPN2;SACS;PPP2R1A;LRP1;KHSRP
GO:0031982	vesicle	cellular_component	3	413	72	17020	0.254259	0.441145	1.71711	CHMP4B;YWHAZ;BMP1
GO:0030126	COPI vesicle coat	cellular_component	1	413	12	17020	0.255375	0.441145	3.43422	COPG1
GO:0099523	presynaptic cytosol	cellular_component	1	413	12	17020	0.255375	0.441145	3.43422	HSPA8
GO:0009897	external side of plasma membrane	cellular_component	6	413	177	17020	0.26041	0.44859	1.39697	ACKR3;PDGFRA;CRLF1;IL27RA;GSR;CD44
GO:0045121	membrane raft	cellular_component	6	413	178	17020	0.264507	0.450584	1.38912	DPP4;PGK1;LOC102178700;CAPN2;PARK7;MYO1C
GO:0008250	oligosaccharyltransferase complex	cellular_component	1	413	13	17020	0.273456	0.450584	3.17005	RPN2
GO:0034709	methylosome	cellular_component	1	413	13	17020	0.273456	0.450584	3.17005	PRMT1
GO:0097440	apical dendrite	cellular_component	1	413	13	17020	0.273456	0.450584	3.17005	FLNA
GO:0030139	endocytic vesicle	cellular_component	2	413	43	17020	0.280398	0.461203	1.91677	DPP4;RAB13
GO:0015630	microtubule cytoskeleton	cellular_component	4	413	111	17020	0.283381	0.461239	1.48507	SPTAN1;LOC102178700;LOC102172952;GAPDH
GO:0098794	postsynapse	cellular_component	3	413	77	17020	0.28722	0.461239	1.60561	FLNA;CAMKV;DGKQ
GO:0035580	specific granule lumen	cellular_component	1	413	14	17020	0.2911	0.461239	2.94362	SPTAN1
GO:0042995	cell projection	cellular_component	3	413	79	17020	0.300505	0.472395	1.56496	ACTR2;HNRNPK;CD44
GO:0005682	U5 snRNP	cellular_component	1	413	15	17020	0.308316	0.472395	2.74738	DDX23
GO:0005721	pericentric heterochromatin	cellular_component	1	413	15	17020	0.308316	0.472395	2.74738	BAZ1B
GO:0034045	phagophore assembly site membrane	cellular_component	1	413	15	17020	0.308316	0.472395	2.74738	RAB1B
GO:0042581	specific granule	cellular_component	1	413	15	17020	0.308316	0.472395	2.74738	MAP28
GO:0042622	photoreceptor outer segment membrane	cellular_component	1	413	15	17020	0.308316	0.472395	2.74738	GNB1
GO:0044306	neuron projection terminus	cellular_component	1	413	15	17020	0.308316	0.472395	2.74738	UCHL1
GO:0030659	cytoplasmic vesicle membrane	cellular_component	4	413	117	17020	0.316166	0.481267	1.40891	CAMKV;ANXA1;RAB13;MYO1C
GO:0005640	nuclear outer membrane	cellular_component	1	413	16	17020	0.325115	0.483017	2.57567	NUCB2
GO:0005777	peroxisome	cellular_component	3	413	85	17020	0.340477	0.493908	1.45449	LOC102182233;NUDT17;VIM
GO:0005865	striated muscle thin filament	cellular_component	1	413	17	17020	0.341507	0.493908	2.42416	ACTA1
GO:0035371	microtubule plus-end	cellular_component	1	413	17	17020	0.341507	0.493908	2.42416	MAPRE1
GO:0043296	apical junction complex	cellular_component	1	413	17	17020	0.341507	0.493908	2.42416	PARD3
GO:0097381	photoreceptor disc membrane	cellular_component	1	413	17	17020	0.341507	0.493908	2.42416	GNB1
GO:0005911	cell-cell junction	cellular_component	4	413	124	17020	0.354769	0.504085	1.32938	ACTN4;FLNA;PARD3;CADM1
GO:0005719	nuclear euchromatin	cellular_component	1	413	18	17020	0.357501	0.504085	2.28948	ALKBH1
GO:0005720	nuclear heterochromatin	cellular_component	1	413	18	17020	0.357501	0.504085	2.28948	ALDOA
GO:0034719	SMN-Sm protein complex	cellular_component	1	413	18	17020	0.357501	0.504085	2.28948	STRAP
GO:0035327	transcriptionally active chromatin	cellular_component	1	413	18	17020	0.357501	0.504085	2.28948	CTR9
GO:0043235	receptor complex	cellular_component	4	413	125	17020	0.360292	0.506515	1.31874	PDGFRA;CRLF1;IL27RA;LRP1
GO:0016324	apical plasma membrane	cellular_component	7	413	239	17020	0.360858	0.506515	1.20701	GJA1;DPP4;PARD3;ANXA1;CD44;PLEC;NAALADL1
GO:0000775	chromosome, centromeric region	cellular_component	2	413	52	17020	0.360861	0.506515	1.58503	RAD21;PPP2R1A
GO:0005643	nuclear pore	cellular_component	2	413	52	17020	0.360861	0.506515	1.58503	MYO1C;IPO7
GO:0045177	apical part of cell	cellular_component	2	413	53	17020	0.369624	0.510208	1.55512	FAP;DCHS1
GO:0000159	protein phosphatase type 2A complex	cellular_component	1	413	19	17020	0.373109	0.510208	2.16898	PPP2R1A
GO:0005686	U2 snRNP	cellular_component	1	413	19	17020	0.373109	0.510208	2.16898	SF3B2
GO:0005839	proteasome core complex	cellular_component	1	413	19	17020	0.373109	0.510208	2.16898	PSMB5
GO:0008305	integrin complex	cellular_component	1	413	19	17020	0.373109	0.510208	2.16898	ITGB1
GO:0030992	intraciliary transport particle B	cellular_component	1	413	19	17020	0.373109	0.510208	2.16898	KIF17
GO:0031514	motile cilium	cellular_component	3	413	90	17020	0.373679	0.510237	1.37369	EFCAB2;ANXA1;DRC7
GO:0005922	connexin complex	cellular_component	1	413	21	17020	0.403197	0.538273	1.96241	GJA1
GO:0042612	MHC class I protein complex	cellular_component	1	413	21	17020	0.403197	0.538273	1.96241	LOC102171703
GO:0000123	histone acetyltransferase complex	cellular_component	1	413	22	17020	0.417697	0.547398	1.87321	MORF4L1
GO:0000794	condensed nuclear chromosome	cellular_component	1	413	22	17020	0.417697	0.547398	1.87321	RAD21
GO:0032590	dendrite membrane	cellular_component	1	413	22	17020	0.417697	0.547398	1.87321	SGCE
GO:0032839	dendrite cytoplasm	cellular_component	1	413	22	17020	0.417697	0.547398	1.87321	KIF17
GO:0051233	spindle midzone	cellular_component	1	413	22	17020	0.417697	0.547398	1.87321	MAPRE1
GO:0098686	hippocampal mossy fiber to CA3 synapse	cellular_component	1	413	22	17020	0.417697	0.547398	1.87321	YWHAZ
GO:0055038	recycling endosome membrane	cellular_component	2	413	59	17020	0.421106	0.550699	1.39697	EHD1;RAB13
GO:0001772	immunological synapse	cellular_component	1	413	23	17020	0.431845	0.557287	1.79177	ARHGDIA
GO:0005689	U12-type spliceosomal complex	cellular_component	1	413	23	17020	0.431845	0.557287	1.79177	SF3B2
GO:0005794	Golgi apparatus	cellular_component	18	413	700	17020	0.434505	0.56033	1.0597	GJA1;PDGFRA;FIBIN;COPG1;ARF1;SGCE;NOS3;NUCB1;RPS12;CSDE1;OPTN;CAPN2;ITM2C;CD44;FURIN;BMP1;NUCB2;CALU
GO:0002102	podosome	cellular_component	1	413	24	17020	0.44565	0.567219	1.71711	HNRNPK
GO:0005796	Golgi lumen	cellular_component	1	413	24	17020	0.44565	0.567219	1.71711	SDF4
GO:0044295	axonal growth cone	cellular_component	1	413	24	17020	0.44565	0.567219	1.71711	PARD3
GO:0071944	cell periphery	cellular_component	1	413	24	17020	0.44565	0.567219	1.71711	ACTG2
GO:0098685	Schaffer collateral - CA1 synapse	cellular_component	2	413	63	17020	0.45421	0.576073	1.30827	CDH11;LOC102172952
GO:0043005	neuron projection	cellular_component	7	413	263	17020	0.455978	0.576073	1.09686	ARF1;RACK1;VIM;PARK7;RAB13;KIF17;CADM1
GO:0005776	autophagosome	cellular_component	2	413	65	17020	0.470351	0.580792	1.26802	HSPA8;OPTN
GO:0090543	Flemming body	cellular_component	1	413	26	17020	0.472265	0.580792	1.58503	CAPG
GO:0043198	dendritic shaft	cellular_component	1	413	27	17020	0.48509	0.594596	1.52632	FLNA
GO:0005811	lipid droplet	cellular_component	2	413	67	17020	0.486204	0.595568	1.23017	PLIN2;GAPDH
GO:0005770	late endosome	cellular_component	3	413	108	17020	0.489135	0.598368	1.14474	GJA1;DDIT3;HSPA8
GO:0031901	early endosome membrane	cellular_component	3	413	108	17020	0.489135	0.598368	1.14474	RAB31;EHD1;ANXA1
GO:0005739	mitochondrion	cellular_component	22	413	890	17020	0.495847	0.604351	1.01869	AGAP2;ALKBH1;DDX1;MSRB3;MTCH1;ALDOA;ETFA;RACK1;NDUFV2;BNIP3;GSR;KANK2;YWHAZ;TXNRD1;LOC106502520;SACS;PARK7;NLRP5;LOC102179036;LOC106503208;NDUFS2;GTPBP8
GO:0000307	cyclin-dependent protein kinase holoenzyme complex	cellular_component	1	413	28	17020	0.497605	0.604351	1.47181	CCNC
GO:0016529	sarcoplasmic reticulum	cellular_component	1	413	28	17020	0.497605	0.604351	1.47181	FKBP1A
GO:0032993	protein-DNA complex	cellular_component	1	413	28	17020	0.497605	0.604351	1.47181	DDIT3
GO:0033017	sarcoplasmic reticulum membrane	cellular_component	1	413	28	17020	0.497605	0.604351	1.47181	FKBP1A
GO:0016604	nuclear body	cellular_component	5	413	193	17020	0.504552	0.612388	1.06763	ZBTB4;SNW1;ACTN4;BAZ1B;MYO1C
GO:0001917	photoreceptor inner segment	cellular_component	1	413	30	17020	0.521731	0.622257	1.37369	GNB1
GO:0032391	photoreceptor connecting cilium	cellular_component	1	413	30	17020	0.521731	0.622257	1.37369	KIF17
GO:0005667	transcription factor complex	cellular_component	4	413	156	17020	0.526239	0.626829	1.05668	JUNB;SUB1;EPAS1;ANKRD1
GO:0000781	chromosome, telomeric region	cellular_component	1	413	31	17020	0.533357	0.630454	1.32938	HNRNPA2B1
GO:0005782	peroxisomal matrix	cellular_component	1	413	31	17020	0.533357	0.630454	1.32938	LOC102182233
GO:0030666	endocytic vesicle membrane	cellular_component	1	413	31	17020	0.533357	0.630454	1.32938	LRP1
GO:0031463	Cul3-RING ubiquitin ligase complex	cellular_component	1	413	31	17020	0.533357	0.630454	1.32938	CUL3
GO:0009898	cytoplasmic side of plasma membrane	cellular_component	1	413	32	17020	0.544701	0.639791	1.28783	CHMP4B
GO:0005874	microtubule	cellular_component	7	413	287	17020	0.547933	0.642774	1.00514	CCT3;LOC102178700;LOC102172952;CKAP2;MAPRE1;KIF17;TUBB
GO:0071005	U2-type precatalytic spliceosome	cellular_component	1	413	33	17020	0.55577	0.648689	1.24881	WBP4
GO:0031966	mitochondrial membrane	cellular_component	2	413	77	17020	0.560854	0.653802	1.07041	TMBIM6;LOC102182127
GO:0016235	aggresome	cellular_component	1	413	35	17020	0.577108	0.66482	1.17745	EEF2
GO:0000932	P-body	cellular_component	2	413	80	17020	0.581688	0.669681	1.03027	LSM14A;ZFP36L1
GO:0016592	mediator complex	cellular_component	1	413	36	17020	0.587391	0.67208	1.14474	CCNC
GO:0043195	terminal bouton	cellular_component	1	413	36	17020	0.587391	0.67208	1.14474	HSPA8
GO:0030670	phagocytic vesicle membrane	cellular_component	1	413	38	17020	0.607215	0.68882	1.08449	RAB31
GO:0060170	ciliary membrane	cellular_component	1	413	38	17020	0.607215	0.68882	1.08449	GPI
GO:0043025	neuronal cell body	cellular_component	6	413	265	17020	0.625005	0.704207	0.933071	FLNA;RACK1;UCHL1;PARD3;LRP1;KHSRP
GO:0036126	sperm flagellum	cellular_component	1	413	40	17020	0.626088	0.704207	1.03027	CUL3
GO:0030667	secretory granule membrane	cellular_component	1	413	41	17020	0.635183	0.712279	1.00514	RAB31
GO:0099061	integral component of postsynaptic density membrane	cellular_component	1	413	45	17020	0.669407	0.740374	0.915792	CLSTN1
GO:0005912	adherens junction	cellular_component	1	413	47	17020	0.685298	0.753909	0.876822	PARD3
GO:0031225	anchored component of membrane	cellular_component	2	413	97	17020	0.685927	0.754154	0.849704	NT5E;CDH13
GO:0030054	cell junction	cellular_component	10	413	463	17020	0.690486	0.758718	0.890079	GJA1;FAP;DPP4;PDGFRA;ARF1;CLSTN1;HNRNPK;PDZRN3;PARD3;RAI14
GO:0005871	kinesin complex	cellular_component	1	413	48	17020	0.692956	0.758737	0.858555	KIF17
GO:0005768	endosome	cellular_component	4	413	196	17020	0.703934	0.767139	0.841034	AGAP2;ACKR3;CHMP4B;DGKQ
GO:1904115	axon cytoplasm	cellular_component	1	413	50	17020	0.707718	0.769907	0.824213	UCHL1
GO:0010008	endosome membrane	cellular_component	3	413	151	17020	0.713222	0.774988	0.818755	EHD1;FURIN;UBE2D3
GO:0031902	late endosome membrane	cellular_component	2	413	103	17020	0.717271	0.778021	0.800207	CHMP4B;LOC102180655
GO:0005901	caveola	cellular_component	1	413	52	17020	0.721772	0.780212	0.792513	NOS3
GO:0032588	trans-Golgi network membrane	cellular_component	1	413	52	17020	0.721772	0.780212	0.792513	RAB31
GO:0005923	bicellular tight junction	cellular_component	2	413	104	17020	0.722231	0.780212	0.792513	PARD3;RAB13
GO:0030136	clathrin-coated vesicle	cellular_component	1	413	53	17020	0.728544	0.784748	0.77756	LRP1
GO:0072686	mitotic spindle	cellular_component	1	413	54	17020	0.735151	0.790032	0.76316	CAPG
GO:0098982	GABA-ergic synapse	cellular_component	1	413	55	17020	0.741598	0.796039	0.749285	CLSTN1
GO:0005815	microtubule organizing center	cellular_component	3	413	160	17020	0.749123	0.802262	0.7727	CHD3;CCT8;MAPRE1
GO:0005769	early endosome	cellular_component	4	413	210	17020	0.75338	0.803805	0.784965	RAB31;ACKR3;GJA1;LRP1
GO:0005762	mitochondrial large ribosomal subunit	cellular_component	1	413	57	17020	0.754027	0.803805	0.722994	MRPL16
GO:0005929	cilium	cellular_component	3	413	162	17020	0.756595	0.805682	0.76316	PDGFRA;CCT8;KIF17
GO:0005765	lysosomal membrane	cellular_component	4	413	211	17020	0.756655	0.805682	0.781245	GNB1;ITM2C;LRP1;LOC102180655
GO:0012505	endomembrane system	cellular_component	1	413	59	17020	0.765859	0.812686	0.698486	PARD3
GO:0005758	mitochondrial intermembrane space	cellular_component	1	413	60	17020	0.77156	0.815938	0.686844	PARK7
GO:0030133	transport vesicle	cellular_component	1	413	60	17020	0.77156	0.815938	0.686844	BGN
GO:0005814	centriole	cellular_component	2	413	122	17020	0.799608	0.839581	0.675584	TSSK2;CAPG
GO:0005759	mitochondrial matrix	cellular_component	4	413	231	17020	0.815306	0.853452	0.713604	OAT;ETFA;PARK7;LOC106503208
GO:0045211	postsynaptic membrane	cellular_component	3	413	181	17020	0.818919	0.855863	0.68305	ARF1;CLSTN1;CADM1
GO:0043231	intracellular membrane-bounded organelle	cellular_component	7	413	380	17020	0.818992	0.855863	0.759144	ZMIZ1;ACKR3;SPTAN1;RPS12;LOC102189116;OSBPL2;CHD2
GO:0001669	acrosomal vesicle	cellular_component	1	413	71	17020	0.825834	0.860591	0.580432	TSSK2
GO:0016605	PML body	cellular_component	1	413	71	17020	0.825834	0.860591	0.580432	PARK7
GO:0030496	midbody	cellular_component	2	413	130	17020	0.827417	0.861757	0.63401	CHMP4B;RACK1
GO:0000151	ubiquitin ligase complex	cellular_component	1	413	75	17020	0.8422	0.874701	0.549475	HSPA8
GO:0005802	trans-Golgi network	cellular_component	2	413	140	17020	0.857276	0.887876	0.588724	OPTN;RAB13
GO:0000790	nuclear chromatin	cellular_component	2	413	144	17020	0.867841	0.894826	0.57237	JUNB;HNRNPK
GO:0005930	axoneme	cellular_component	1	413	85	17020	0.876714	0.901471	0.484831	KIF17
GO:0000922	spindle pole	cellular_component	1	413	99	17020	0.912755	0.932335	0.416269	TPT1
GO:0043204	perikaryon	cellular_component	1	413	103	17020	0.920967	0.93969	0.400103	RACK1
GO:0036064	ciliary basal body	cellular_component	1	413	104	17020	0.922896	0.940625	0.396256	KIF17
GO:0030424	axon	cellular_component	3	413	258	17020	0.951811	0.966382	0.479194	HSPA8;SACS;NEK3
GO:0005741	mitochondrial outer membrane	cellular_component	1	413	136	17020	0.965066	0.977702	0.30302	BNIP3
GO:0005743	mitochondrial inner membrane	cellular_component	3	413	293	17020	0.974874	0.983881	0.421952	MRPL16;MTCH1;SLC25A41
GO:0000139	Golgi membrane	cellular_component	5	413	426	17020	0.978869	0.986841	0.483693	CUL3;COPG1;CLSTN1;STK24;RAB1B
GO:0005813	centrosome	cellular_component	4	413	381	17020	0.983969	0.990369	0.432658	PSMB5;CHD3;CDK5RAP3;RPS7
GO:0005789	endoplasmic reticulum membrane	cellular_component	10	413	746	17020	0.987794	0.993398	0.552422	TMBIM6;C19H17orf62;RPN1;CLSTN1;HMOX1;IKBIP;UCHL1;GPAT4;CALU;ASPH
GO:0005886	plasma membrane	cellular_component	57	413	3030	17020	0.988583	0.993398	0.77525	RAB31;HRH4;KCNJ10;ACKR3;GJA1;LPAR5;PDGFRA;SLIT3;PDIA6;CDH11;GNB1;NT5E;ARF1;CDH13;FLNA;HCN4;CCT3;RPSA;SGCE;DCHS1;NOS3;ACTB;EEF2;LSP1;IL27RA;LOC102171703;CD99;ENO1;NOTCH3;HSPA8;CSDE1;LOC102181552;CAMKV;KANK1;CAPN2;UCHL1;PARD3;ITM2C;VIM;EHD1;CD44;PARK7;RAB13;DLGAP4;FURIN;GAPDH;DGKQ;ECE1;LRP1;IRAK3;NUCB2;UBE2D3;CADM1;LOC102180655;TFRC;ASPH;CSF1
GO:0005622	intracellular	cellular_component	4	413	409	17020	0.990367	0.994652	0.403038	DCHS1;MTCH1;FBN1;LOC102175889
GO:0031965	nuclear membrane	cellular_component	1	413	201	17020	0.993037	0.996794	0.205028	GAPDH
GO:0031410	cytoplasmic vesicle	cellular_component	1	413	219	17020	0.99555	0.998777	0.188177	RAB13
GO:0005887	integral component of plasma membrane	cellular_component	6	413	907	17020	0.999991	1	0.272617	HRH4;KCNJ10;PDGFRA;IL27RA;CD99;LRP1
GO:0016021	integral component of membrane	cellular_component	37	413	3416	17020	1	1	0.446368	RPN2;OGFOD3;TMBIM6;ACKR3;GJA1;FAP;DPP4;LPAR5;C19H17orf62;RPN1;CDH11;ABCC1;SGCE;DCHS1;MTCH1;IER3;LOC102171703;BNIP3;NOTCH3;SLC25A41;IKBIP;COLEC12;ITM2C;GPAT4;CD44;FURIN;PGRMC2;NAALADL1;FNDC3B;ECE1;CCPG1;CADM1;EMP1;LOC102180655;TFRC;ASPH;CSF1
GO:0006412	translation	biological_process	47	413	185	17020	1.04583e-34	9.71052e-32	10.4697	RPS24;EIF4G1;LOC102175205;RPS6;RPLP1;RPL32;RPL36AL;RPSA;RPL35;RPL4;LOC102186381;NACA;RPS27A;RPL37;RPS23;RPS12;RPL5;RACK1;RPL23;RPS3A;RPS29;RPL30;RPS20;RPS25;RPL27A;PABPC4;RPL14;RPL27;RPL11;RPL21;RPL13A;RPL23A;RPL19;RPS15A;RPS15;RPS4X;RPS17;UBA52;RPL22;RPL10;RPS18;RPL3;RPL10A;RPS10;RPL38;RPS7;RPS11
GO:0006413	translational initiation	biological_process	22	413	74	17020	1.94082e-18	9.01026e-16	12.2518	EIF4G1;RPLP1;EIF3M;EIF4B;LOC102186381;EIF3L;RPL37;RPS12;RPL30;RPS20;RPS25;RPL27;RPL23A;RPL19;RPS15A;RPS4X;LOC102182187;RPS18;RPL10A;RPS10;RPL38;RPS11
GO:0006614	SRP-dependent cotranslational protein targeting to membrane	biological_process	18	413	50	17020	5.22191e-17	1.93942e-14	14.8358	SRP68;RPLP1;LOC102186381;RPL37;RPS12;RPL30;RPS20;RPS25;RPL27;RPL23A;RPL19;RPS15A;RPS4X;RPS18;RPL10A;RPS10;RPL38;RPS11
GO:0002181	cytoplasmic translation	biological_process	17	413	48	17020	5.39264e-16	1.43059e-13	14.5954	RPLP1;RPL9;LOC100861018;EIF4B;RPS26;RPL15;RPL36;RPS23;RPL6;RPLP0;RPS29;RPL30;RPL18;RPL19;RPL31;RPL10A;RPL38
GO:0000184	nuclear-transcribed mRNA catabolic process, nonsense-mediated decay	biological_process	18	413	79	17020	4.17727e-13	8.61909e-11	9.38977	EIF4G1;RPLP1;LOC102186381;RPL37;RPS12;RPL30;RPS20;RPS25;RPL27;RPL23A;RPL19;RPS15A;RPS4X;RPS18;RPL10A;RPS10;RPL38;RPS11
GO:0006096	glycolytic process	biological_process	7	413	27	17020	2.74742e-06	0.00024295	10.6842	LOC102187810;PGK1;ALDOA;ENO1;GPI;GAPDH;PGAM1
GO:0000027	ribosomal large subunit assembly	biological_process	7	413	30	17020	5.91444e-06	0.000439324	9.61582	RPL6;RPLP0;RPL5;RPL11;RPL23A;RPL10;RPL3
GO:0030199	collagen fibril organization	biological_process	7	413	31	17020	7.48106e-06	0.000532134	9.30563	COL5A2;LOXL2;COL1A1;COL14A1;LUM;PLOD1;COL1A2
GO:0034101	erythrocyte homeostasis	biological_process	4	413	8	17020	2.21409e-05	0.00132631	20.6053	PRDX1;GPI;HMOX1;RPS17
GO:0051603	proteolysis involved in cellular protein catabolic process	biological_process	6	413	25	17020	2.35703e-05	0.00132636	9.89056	FAP;CTSZ;CTSK;CAPN2;SCPEP1;CTSB
GO:0043488	regulation of mRNA stability	biological_process	7	413	41	17020	5.18887e-05	0.00267659	7.03597	EIF4G1;PABPC4;YWHAZ;VIM;ZFP36L1;ZC3H14;KHSRP
GO:0045454	cell redox homeostasis	biological_process	8	413	57	17020	6.55475e-05	0.00328977	5.78395	PDIA6;PRDX1;DDIT3;PRDX6;GSR;PDIA4;TXNRD1;PDIA3
GO:0006446	regulation of translational initiation	biological_process	5	413	19	17020	7.20892e-05	0.00343256	10.8449	EIF4G1;ALKBH1;EIF4B;EIF4G2;EIF4G3
GO:0006936	muscle contraction	biological_process	8	413	60	17020	9.5262e-05	0.00431467	5.49475	TLN1;MYL6B;TNNT3;FKBP1A;ACTG2;HCN4;LOC106502520;TNNT1
GO:0070208	protein heterotrimerization	biological_process	4	413	14	17020	0.000281966	0.0102669	11.7745	GNB1;COL6A2;COL1A1;COL1A2
GO:0001501	skeletal system development	biological_process	8	413	75	17020	0.000457921	0.0153094	4.3958	CDH11;COL5A2;PAPSS2;FBN1;COL1A1;BMP1;COL1A2;RPL38
GO:0045657	positive regulation of monocyte differentiation	biological_process	3	413	7	17020	0.000461672	0.0153094	17.6617	CTNNBIP1;ZFP36L1;CSF1
GO:0034620	cellular response to unfolded protein	biological_process	4	413	16	17020	0.000493298	0.0157734	10.3027	TMBIM6;HSPA8;OPTN;HSPA5
GO:0006979	response to oxidative stress	biological_process	7	413	60	17020	0.000600241	0.0179782	4.80791	PRDX1;PSMB5;PXDN;PRDX6;HMOX1;NDUFA12;NDUFS2
GO:0006397	mRNA processing	biological_process	12	413	164	17020	0.0006744	0.0198788	3.01541	NONO;CPSF6;DDX1;SF3B2;HNRNPK;HSPA8;NSRP1;SON;HNRNPA2B1;ZFP36L1;SRSF11;KHSRP
GO:0001503	ossification	biological_process	7	413	62	17020	0.000733301	0.0203245	4.65282	CDH11;PDLIM7;COL5A2;SPP1;COL1A1;BMP1;RPL38
GO:0000398	mRNA splicing, via spliceosome	biological_process	12	413	167	17020	0.000791627	0.0214796	2.96124	PCBP1;SNW1;SF3B2;SRRM2;FRG1;WBP4;DDX23;PCBP2;HNRNPA2B1;HNRNPA1;SRSF11;HNRNPM
GO:0016070	RNA metabolic process	biological_process	5	413	32	17020	0.000963158	0.0251616	6.43916	PCBP1;PCBP2;HNRNPA2B1;HNRNPA1;HNRNPM
GO:0031623	receptor internalization	biological_process	5	413	32	17020	0.000963158	0.0251616	6.43916	RAB31;ACKR3;ITGB1;LRP1;TFRC
GO:0070527	platelet aggregation	biological_process	4	413	19	17020	0.000991715	0.0251616	8.67593	PDGFRA;TLN1;PDIA6;FLNA
GO:0001701	in utero embryonic development	biological_process	10	413	129	17020	0.00120047	0.0289516	3.19462	ZMIZ1;GJA1;PDGFRA;ALKBH1;RCN1;PRMT1;GPI;VIM;BTF3;LOC106502520
GO:0071230	cellular response to amino acid stimulus	biological_process	5	413	35	17020	0.00146287	0.0343866	5.88724	PDGFRA;COL5A2;CAPN2;COL1A1;COL1A2
GO:0006953	acute-phase response	biological_process	4	413	22	17020	0.00176704	0.0395348	7.49285	LOC102168699;LOC100860781;FN1;LOC102168428
GO:0060048	cardiac muscle contraction	biological_process	4	413	22	17020	0.00176704	0.0395348	7.49285	TNNT3;MYL4;LOC106502520;TNNT1
GO:0030049	muscle filament sliding	biological_process	3	413	11	17020	0.00202433	0.0432089	11.2393	MYL6B;LOC102181716;LOC106502520
GO:1900025	negative regulation of substrate adhesion-dependent cell spreading	biological_process	3	413	11	17020	0.00202433	0.0432089	11.2393	ACTN4;KANK1;CORO1C
GO:0071456	cellular response to hypoxia	biological_process	6	413	56	17020	0.00229454	0.0484199	4.41543	VEGFA;PGK1;GNB1;HMOX1;EPAS1;ZFP36L1
GO:0002026	regulation of the force of heart contraction	biological_process	3	413	12	17020	0.0026508	0.0540938	10.3027	MYL4;MYL2;LOC106502520
GO:0043542	endothelial cell migration	biological_process	3	413	12	17020	0.0026508	0.0540938	10.3027	FAP;DPP4;LOXL2
GO:0042177	negative regulation of protein catabolic process	biological_process	4	413	26	17020	0.00334561	0.0653979	6.3401	AGAP2;FLNA;SERPINE2;IRAK3
GO:0042744	hydrogen peroxide catabolic process	biological_process	3	413	13	17020	0.00338444	0.0654678	9.51015	PRDX1;PXDN;PRDX6
GO:0060325	face morphogenesis	biological_process	4	413	27	17020	0.00385328	0.0722781	6.10528	PDGFRA;LOC102181716;COL1A1;ASPH
GO:0030198	extracellular matrix organization	biological_process	9	413	128	17020	0.00402408	0.0729852	2.89762	PDGFRA;COL5A2;PXDN;FBLN1;COL6A2;COL6A3;COL1A1;COL14A1;COL1A2
GO:0000028	ribosomal small subunit assembly	biological_process	3	413	14	17020	0.00423057	0.0729852	8.83085	RPSA;RPS15;RPS10
GO:0001732	formation of cytoplasmic translation initiation complex	biological_process	3	413	14	17020	0.00423057	0.0729852	8.83085	EIF3M;EIF3L;LOC102182187
GO:0002027	regulation of heart rate	biological_process	3	413	14	17020	0.00423057	0.0729852	8.83085	HCN4;EPAS1;LOC106502520
GO:0010801	negative regulation of peptidyl-threonine phosphorylation	biological_process	3	413	14	17020	0.00423057	0.0729852	8.83085	EIF4G1;PARD3;DGKQ
GO:1903076	regulation of protein localization to plasma membrane	biological_process	3	413	14	17020	0.00423057	0.0729852	8.83085	ACTB;SPTBN1;RACK1
GO:0006457	protein folding	biological_process	7	413	84	17020	0.00428908	0.0730717	3.43422	GNB1;CCT3;CCT8;PDIA4;SACS;CCT7;PDIA3
GO:0010595	positive regulation of endothelial cell migration	biological_process	4	413	28	17020	0.00441065	0.0737891	5.88724	VEGFA;SASH1;GPI;SPARC
GO:0045214	sarcomere organization	biological_process	4	413	28	17020	0.00441065	0.0737891	5.88724	TNNT3;LOC102181716;LOC106502520;TNNT1
GO:0003009	skeletal muscle contraction	biological_process	3	413	15	17020	0.00519392	0.0825779	8.24213	TNNT3;LOC102181716;TNNT1
GO:0003429	growth plate cartilage chondrocyte morphogenesis	biological_process	3	413	15	17020	0.00519392	0.0825779	8.24213	COL6A2;COL6A3;COL14A1
GO:0070555	response to interleukin-1	biological_process	3	413	15	17020	0.00519392	0.0825779	8.24213	CHI3L1;ANXA1;IRAK3
GO:0006333	chromatin assembly or disassembly	biological_process	2	413	5	17020	0.00559562	0.083799	16.4843	CHD3;BAZ1B
GO:0006880	intracellular sequestering of iron ion	biological_process	2	413	5	17020	0.00559562	0.083799	16.4843	FTH1;FTL
GO:0043462	regulation of ATPase activity	biological_process	2	413	5	17020	0.00559562	0.083799	16.4843	TNNT3;LOC106502520
GO:0090521	glomerular visceral epithelial cell migration	biological_process	2	413	5	17020	0.00559562	0.083799	16.4843	KANK2;KANK1
GO:0044344	cellular response to fibroblast growth factor stimulus	biological_process	3	413	16	17020	0.00627868	0.0918072	7.727	CD44;ZFP36L1;LOC102175889
GO:0045727	positive regulation of translation	biological_process	5	413	49	17020	0.00651679	0.0938114	4.20517	PASK;RBM3;EEF2;VIM;RPS4X
GO:0060326	cell chemotaxis	biological_process	5	413	49	17020	0.00651679	0.0938114	4.20517	ACKR3;PDGFRA;ELMO2;LOC102168699;LOC102168428
GO:0034314	Arp2/3 complex-mediated actin nucleation	biological_process	3	413	17	17020	0.00748852	0.10535	7.27247	ARPC1A;ACTR2;ARPC3
GO:0007191	adenylate cyclase-activating dopamine receptor signaling pathway	biological_process	2	413	6	17020	0.00825911	0.107253	13.7369	GNB1;LOC102188874
GO:0017185	peptidyl-lysine hydroxylation	biological_process	2	413	6	17020	0.00825911	0.107253	13.7369	PLOD3;PLOD1
GO:0031639	plasminogen activation	biological_process	2	413	6	17020	0.00825911	0.107253	13.7369	PLAU;PGK1
GO:0032270	positive regulation of cellular protein metabolic process	biological_process	2	413	6	17020	0.00825911	0.107253	13.7369	EIF4G1;CSF1
GO:0039694	viral RNA genome replication	biological_process	2	413	6	17020	0.00825911	0.107253	13.7369	PCBP1;PCBP2
GO:0044829	positive regulation by host of viral genome replication	biological_process	2	413	6	17020	0.00825911	0.107253	13.7369	HSPA8;PPIB
GO:0051571	positive regulation of histone H3-K4 methylation	biological_process	2	413	6	17020	0.00825911	0.107253	13.7369	SNW1;CTR9
GO:0090303	positive regulation of wound healing	biological_process	2	413	6	17020	0.00825911	0.107253	13.7369	KANK1;ANXA1
GO:0008380	RNA splicing	biological_process	9	413	144	17020	0.00857797	0.109273	2.57567	NONO;SF3B2;HNRNPK;HSPA8;DDX23;NSRP1;SON;SRSF11;KHSRP
GO:0008283	cell proliferation	biological_process	11	413	197	17020	0.00882538	0.109273	2.3011	MORF4L1;PRDX1;GNB1;GNG2;KANK1;UCHL1;RPL23A;ZFP36L1;LRP1;CDK5RAP3;CSF1
GO:0042026	protein refolding	biological_process	3	413	18	17020	0.0088266	0.109273	6.86844	HSPA8;DNAJA2;HSPA5
GO:0048026	positive regulation of mRNA splicing, via spliceosome	biological_process	3	413	18	17020	0.0088266	0.109273	6.86844	SNW1;PRDX6;HSPA8
GO:0006417	regulation of translation	biological_process	5	413	54	17020	0.00979752	0.118915	3.8158	RBM3;LSM14A;ZFP36L1;RPL10;RPL38
GO:0006986	response to unfolded protein	biological_process	4	413	35	17020	0.00987565	0.119085	4.70979	HSPA4;DDIT3;HSPA8;HSPA5
GO:0009615	response to virus	biological_process	5	413	55	17020	0.0105682	0.122657	3.74642	NPC2;BANF1;RPS15A;IRAK3;LOC102180655
GO:0043403	skeletal muscle tissue regeneration	biological_process	2	413	7	17020	0.0113781	0.129626	11.7745	GJA1;NACA
GO:1900364	negative regulation of mRNA polyadenylation	biological_process	2	413	7	17020	0.0113781	0.129626	11.7745	CTR9;ZC3H14
GO:0007205	protein kinase C-activating G protein-coupled receptor signaling pathway	biological_process	3	413	20	17020	0.0118979	0.132174	6.1816	PARD3;DGKQ;LRP1
GO:0010942	positive regulation of cell death	biological_process	3	413	20	17020	0.0118979	0.132174	6.1816	EIF4G1;SAP30BP;LRP1
GO:0061077	chaperone-mediated protein folding	biological_process	3	413	20	17020	0.0118979	0.132174	6.1816	FKBP1A;LOC102182127;PPIB
GO:0061844	antimicrobial humoral immune response mediated by antimicrobial peptide	biological_process	4	413	37	17020	0.0119945	0.132174	4.45521	LOC102181582;MAP28;RPL30;GAPDH
GO:0006364	rRNA processing	biological_process	7	413	104	17020	0.0133619	0.143868	2.77379	DDX27;UTP14A;FRG1;RPL27;RPS17;RPS7;IMP4
GO:0043001	Golgi to plasma membrane protein transport	biological_process	3	413	21	17020	0.0136353	0.143868	5.88724	RAB31;SPTBN1;OPTN
GO:0043407	negative regulation of MAP kinase activity	biological_process	3	413	21	17020	0.0136353	0.143868	5.88724	UCHL1;IRAK3;CDK5RAP3
GO:0007512	adult heart development	biological_process	2	413	8	17020	0.014929	0.149049	10.3027	GJA1;LOC106502520
GO:0046697	decidualization	biological_process	2	413	8	17020	0.014929	0.149049	10.3027	JUNB;CTSB
GO:0042060	wound healing	biological_process	4	413	40	17020	0.0156843	0.154924	4.12107	PDGFRA;NOTCH3;LOC102181552;PLEC
GO:0001570	vasculogenesis	biological_process	4	413	41	17020	0.0170557	0.164106	4.02055	ZMIZ1;ACKR3;JUNB;ZFP36L1
GO:0030855	epithelial cell differentiation	biological_process	4	413	41	17020	0.0170557	0.164106	4.02055	PGK1;TAGLN;PLEC;CTSB
GO:0046034	ATP metabolic process	biological_process	3	413	23	17020	0.0175208	0.165158	5.3753	HSPA8;LOC102181716;LOC106502520
GO:1900087	positive regulation of G1/S transition of mitotic cell cycle	biological_process	3	413	23	17020	0.0175208	0.165158	5.3753	EIF4G1;LOC100861018;ANXA1
GO:0010737	protein kinase A signaling	biological_process	2	413	9	17020	0.0188891	0.173649	9.15792	FBN1;RAB13
GO:0044387	negative regulation of protein kinase activity by regulation of protein phosphorylation	biological_process	2	413	9	17020	0.0188891	0.173649	9.15792	CORO1C;CDK5RAP3
GO:0002040	sprouting angiogenesis	biological_process	3	413	24	17020	0.0196709	0.179945	5.15133	VEGFA;CDH13;LOXL2
GO:0001666	response to hypoxia	biological_process	5	413	66	17020	0.0219067	0.197958	3.12202	PLAU;VEGFA;ALDOA;LOXL2;EPAS1
GO:0070830	bicellular tight junction assembly	biological_process	3	413	25	17020	0.0219598	0.197958	4.94528	ACTN4;PARD3;RAB13
GO:0000470	maturation of LSU-rRNA	biological_process	2	413	10	17020	0.0232366	0.202584	8.24213	LOC102175205;RPL10A
GO:0006414	translational elongation	biological_process	2	413	10	17020	0.0232366	0.202584	8.24213	RPLP1;EEF2
GO:0044319	wound healing, spreading of cells	biological_process	2	413	10	17020	0.0232366	0.202584	8.24213	FLNA;CD44
GO:0051016	barbed-end actin filament capping	biological_process	2	413	10	17020	0.0232366	0.202584	8.24213	CAPG;GSN
GO:0071385	cellular response to glucocorticoid stimulus	biological_process	2	413	10	17020	0.0232366	0.202584	8.24213	ANXA1;ZFP36L1
GO:1902230	negative regulation of intrinsic apoptotic signaling pathway in response to DNA damage	biological_process	2	413	10	17020	0.0232366	0.202584	8.24213	ACKR3;LOC102182127
GO:0032091	negative regulation of protein binding	biological_process	4	413	47	17020	0.0268411	0.230666	3.50729	TMBIM6;CTNNBIP1;PARK7;NES
GO:0030968	endoplasmic reticulum unfolded protein response	biological_process	3	413	27	17020	0.0269545	0.230666	4.57896	DDIT3;HSPA5;CDK5RAP3
GO:0006517	protein deglycosylation	biological_process	2	413	11	17020	0.0279505	0.230684	7.49285	MAN2B1;PARK7
GO:0032502	developmental process	biological_process	2	413	11	17020	0.0279505	0.230684	7.49285	EIF4G1;NSRP1
GO:0035722	interleukin-12-mediated signaling pathway	biological_process	2	413	11	17020	0.0279505	0.230684	7.49285	LOC102181552;HNRNPA2B1
GO:0048384	retinoic acid receptor signaling pathway	biological_process	2	413	11	17020	0.0279505	0.230684	7.49285	SNW1;ACTN4
GO:0048844	artery morphogenesis	biological_process	2	413	11	17020	0.0279505	0.230684	7.49285	ZMIZ1;PRRX1
GO:0001658	branching involved in ureteric bud morphogenesis	biological_process	3	413	29	17020	0.0325028	0.246186	4.26317	DCHS1;CTNNBIP1;CD44
GO:0003007	heart morphogenesis	biological_process	3	413	29	17020	0.0325028	0.246186	4.26317	ZMIZ1;FKBP1A;DCHS1
GO:0006958	complement activation, classical pathway	biological_process	3	413	29	17020	0.0325028	0.246186	4.26317	C3;C1S;C1R
GO:0010977	negative regulation of neuron projection development	biological_process	4	413	50	17020	0.0327673	0.246186	3.29685	KANK1;ITM2C;VIM;LRP1
GO:0001829	trophectodermal cell differentiation	biological_process	2	413	12	17020	0.0330104	0.246186	6.86844	JUNB;CTR9
GO:0010469	regulation of signaling receptor activity	biological_process	2	413	12	17020	0.0330104	0.246186	6.86844	PLAU;CRLF1
GO:0019752	carboxylic acid metabolic process	biological_process	2	413	12	17020	0.0330104	0.246186	6.86844	LDHB;LDH-A
GO:0033627	cell adhesion mediated by integrin	biological_process	2	413	12	17020	0.0330104	0.246186	6.86844	ITGB1;FBN1
GO:0042730	fibrinolysis	biological_process	2	413	12	17020	0.0330104	0.246186	6.86844	PLAU;LOC102181552
GO:0042789	mRNA transcription by RNA polymerase II	biological_process	2	413	12	17020	0.0330104	0.246186	6.86844	FLNA;DDIT3
GO:0070528	protein kinase C signaling	biological_process	2	413	12	17020	0.0330104	0.246186	6.86844	FIBIN;DGKQ
GO:0001568	blood vessel development	biological_process	3	413	30	17020	0.0354828	0.261475	4.12107	HEYL;COL1A1;COL1A2
GO:0030168	platelet activation	biological_process	4	413	52	17020	0.0371095	0.268455	3.17005	PDIA6;GNB1;FLNA;YWHAZ
GO:0034599	cellular response to oxidative stress	biological_process	4	413	52	17020	0.0371095	0.268455	3.17005	MSRB3;PRDX6;GSR;PARK7
GO:0007596	blood coagulation	biological_process	5	413	76	17020	0.0373164	0.268455	2.71123	NOS3;PAPSS2;SERPINE2;PABPC4;TFPI2
GO:0043086	negative regulation of catalytic activity	biological_process	2	413	13	17020	0.0383969	0.268455	6.3401	TIMP1;NES
GO:0048662	negative regulation of smooth muscle cell proliferation	biological_process	2	413	13	17020	0.0383969	0.268455	6.3401	CTNNBIP1;HMOX1
GO:0051693	actin filament capping	biological_process	2	413	13	17020	0.0383969	0.268455	6.3401	SPTAN1;SPTBN1
GO:0090050	positive regulation of cell migration involved in sprouting angiogenesis	biological_process	2	413	13	17020	0.0383969	0.268455	6.3401	HMOX1;ANXA1
GO:1902236	negative regulation of endoplasmic reticulum stress-induced intrinsic apoptotic signaling pathway	biological_process	2	413	13	17020	0.0383969	0.268455	6.3401	TMBIM6;PARK7
GO:0007155	cell adhesion	biological_process	14	413	340	17020	0.0385979	0.268455	1.69691	ACKR3;FAP;DPP4;CDH11;CLSTN1;SPP1;LOC102183372;CD99;THBS2;COL6A2;COL6A3;PARD3;FN1;CD44
GO:0006909	phagocytosis	biological_process	3	413	31	17020	0.0385986	0.268455	3.98813	ANXA1;CORO1C;LRP1
GO:0051028	mRNA transport	biological_process	4	413	53	17020	0.0393988	0.272998	3.11024	ZFP36L1;MYO1C;HNRNPA1;KHSRP
GO:0030335	positive regulation of cell migration	biological_process	8	413	160	17020	0.041592	0.284664	2.06053	PLAU;PDGFRA;ACTN4;RACK1;COL1A1;HSPA5;LAMB1;CSF1
GO:0030178	negative regulation of Wnt signaling pathway	biological_process	3	413	32	17020	0.0418489	0.284664	3.8635	CTNNBIP1;RACK1;LRP1
GO:0050731	positive regulation of peptidyl-tyrosine phosphorylation	biological_process	3	413	32	17020	0.0418489	0.284664	3.8635	VEGFA;CD44;DGKQ
GO:0060348	bone development	biological_process	3	413	32	17020	0.0418489	0.284664	3.8635	PAPSS2;PPIB;SPARC
GO:0031175	neuron projection development	biological_process	6	413	105	17020	0.0426745	0.289221	2.35489	ALKBH1;PRMT1;EHD1;CD44;RAB13;LAMB1
GO:0010633	negative regulation of epithelial cell migration	biological_process	2	413	14	17020	0.0440913	0.292189	5.88724	STRAP;CORO1C
GO:0030048	actin filament-based movement	biological_process	2	413	14	17020	0.0440913	0.292189	5.88724	LOC102181716;LOC106502520
GO:0032757	positive regulation of interleukin-8 production	biological_process	2	413	14	17020	0.0440913	0.292189	5.88724	DDIT3;PARK7
GO:0045109	intermediate filament organization	biological_process	2	413	14	17020	0.0440913	0.292189	5.88724	DES;VIM
GO:0016032	viral process	biological_process	8	413	162	17020	0.0442027	0.292189	2.03509	PDGFRA;TLN1;EIF4G1;SNW1;SF3B2;IPO7;HNRNPA1;TFRC
GO:0000165	MAPK cascade	biological_process	6	413	108	17020	0.047829	0.314959	2.28948	PDGFRA;SPTAN1;STK24;SPTBN1;ZFP36L1;LOC102175889
GO:0007043	cell-cell junction assembly	biological_process	3	413	34	17020	0.0487468	0.319869	3.63623	TLN1;CDH11;CDH13
GO:0098609	cell-cell adhesion	biological_process	5	413	82	17020	0.0491038	0.320656	2.51284	CDH11;CDH13;ELMO2;DCHS1;COL14A1
GO:0008016	regulation of heart contraction	biological_process	2	413	15	17020	0.0500755	0.320656	5.49475	GJA1;LOC106502520
GO:0042274	ribosomal small subunit biogenesis	biological_process	2	413	15	17020	0.0500755	0.320656	5.49475	RPS17;RPS7
GO:0061158	3'-UTR-mediated mRNA destabilization	biological_process	2	413	15	17020	0.0500755	0.320656	5.49475	ZFP36L1;KHSRP
GO:0043524	negative regulation of neuron apoptotic process	biological_process	5	413	83	17020	0.0512585	0.327103	2.48257	AGAP2;ALKBH1;CRLF1;LOC102175889;LRP1
GO:0071346	cellular response to interferon-gamma	biological_process	4	413	58	17020	0.0520266	0.330868	2.84211	VIM;GAPDH;MYO1C;LOC102175889
GO:0009612	response to mechanical stimulus	biological_process	3	413	35	17020	0.052391	0.330919	3.53234	CHI3L1;JUNB;COL1A1
GO:0000226	microtubule cytoskeleton organization	biological_process	5	413	84	17020	0.0534678	0.335438	2.45302	LOC102178700;PARD3;LOC102172952;SON;GAPDH
GO:0001649	osteoblast differentiation	biological_process	4	413	59	17020	0.0547875	0.336667	2.79394	GJA1;JUNB;LOC102182562;COL1A1
GO:0007520	myoblast fusion	biological_process	2	413	16	17020	0.0563322	0.336667	5.15133	PGK1;CAPN2
GO:0042474	middle ear morphogenesis	biological_process	2	413	16	17020	0.0563322	0.336667	5.15133	PRRX1;RPL38
GO:0043473	pigmentation	biological_process	2	413	16	17020	0.0563322	0.336667	5.15133	RACK1;SPARC
GO:0045776	negative regulation of blood pressure	biological_process	2	413	16	17020	0.0563322	0.336667	5.15133	NOS3;SCPEP1
GO:0055010	ventricular cardiac muscle tissue morphogenesis	biological_process	2	413	16	17020	0.0563322	0.336667	5.15133	FKBP1A;LOC106502520
GO:0060412	ventricular septum morphogenesis	biological_process	2	413	16	17020	0.0563322	0.336667	5.15133	SLIT3;HEYL
GO:2000114	regulation of establishment of cell polarity	biological_process	2	413	16	17020	0.0563322	0.336667	5.15133	RACK1;KANK1
GO:0007517	muscle organ development	biological_process	4	413	60	17020	0.0576261	0.340802	2.74738	FRG1;COL6A3;LOC102181716;CHD2
GO:0032880	regulation of protein localization	biological_process	3	413	37	17020	0.0600599	0.352947	3.3414	FKBP1A;RACK1;ARHGDIA
GO:0045669	positive regulation of osteoblast differentiation	biological_process	3	413	37	17020	0.0600599	0.352947	3.3414	GJA1;PDLIM7;CTNNBIP1
GO:0016925	protein sumoylation	biological_process	2	413	17	17020	0.0628447	0.362431	4.84831	SENP6;UBA2
GO:0032968	positive regulation of transcription elongation from RNA polymerase II promoter	biological_process	2	413	17	17020	0.0628447	0.362431	4.84831	SUPT16H;CTR9
GO:1902042	negative regulation of extrinsic apoptotic signaling pathway via death domain receptors	biological_process	2	413	17	17020	0.0628447	0.362431	4.84831	NOS3;HMOX1
GO:0032496	response to lipopolysaccharide	biological_process	4	413	62	17020	0.063535	0.365022	2.65875	JUNB;NOS3;ALDOA;IRAK3
GO:0010628	positive regulation of gene expression	biological_process	8	413	175	17020	0.0637955	0.365022	1.88392	ACTC1;GJA1;ACTG2;ACTA1;CD44;DGKQ;RPS7;CSF1
GO:0019221	cytokine-mediated signaling pathway	biological_process	6	413	118	17020	0.0676897	0.380909	2.09546	FKBP1A;CRLF1;YWHAZ;CD44;IRAK3;CSF1
GO:0031663	lipopolysaccharide-mediated signaling pathway	biological_process	2	413	18	17020	0.069597	0.382076	4.57896	IRF3;LOC102175889
GO:0032212	positive regulation of telomere maintenance via telomerase	biological_process	2	413	18	17020	0.069597	0.382076	4.57896	CCT3;HNRNPA1
GO:0042594	response to starvation	biological_process	2	413	18	17020	0.069597	0.382076	4.57896	DDIT3;FSTL1
GO:1900182	positive regulation of protein localization to nucleus	biological_process	2	413	18	17020	0.069597	0.382076	4.57896	PARK7;CDK5RAP3
GO:1990090	cellular response to nerve growth factor stimulus	biological_process	2	413	18	17020	0.069597	0.382076	4.57896	EHD1;ARPC3
GO:0007005	mitochondrion organization	biological_process	4	413	64	17020	0.069749	0.382076	2.57567	EIF4G1;NOS3;EPAS1;PARK7
GO:0050821	protein stabilization	biological_process	6	413	121	17020	0.0744568	0.40091	2.0435	LOC102182127;FLNA;CCT3;PARK7;GAPDH;RPS7
GO:0051726	regulation of cell cycle	biological_process	4	413	66	17020	0.0762633	0.40091	2.49762	JUNB;RACK1;HSPA8;SON
GO:0071356	cellular response to tumor necrosis factor	biological_process	4	413	66	17020	0.0762633	0.40091	2.49762	CHI3L1;ANKRD1;ZFP36L1;LOC102175889
GO:0006402	mRNA catabolic process	biological_process	2	413	19	17020	0.0765736	0.40091	4.33796	ZFP36L1;KHSRP
GO:0031640	killing of cells of other organism	biological_process	2	413	19	17020	0.0765736	0.40091	4.33796	MAP28;RPL30
GO:0032870	cellular response to hormone stimulus	biological_process	2	413	19	17020	0.0765736	0.40091	4.33796	SLIT3;JUNB
GO:0048589	developmental growth	biological_process	2	413	19	17020	0.0765736	0.40091	4.33796	ZMIZ1;ALKBH1
GO:0051209	release of sequestered calcium ion into cytosol	biological_process	2	413	19	17020	0.0765736	0.40091	4.33796	FKBP1A;DDIT3
GO:1903078	positive regulation of protein localization to plasma membrane	biological_process	3	413	41	17020	0.0768572	0.40091	3.01541	ITGB1;SPTBN1;LRP1
GO:0030324	lung development	biological_process	3	413	42	17020	0.0813462	0.405277	2.94362	CHI3L1;PDGFRA;EPAS1
GO:0048812	neuron projection morphogenesis	biological_process	3	413	42	17020	0.0813462	0.405277	2.94362	GJA1;STK24;NEK3
GO:0043065	positive regulation of apoptotic process	biological_process	8	413	185	17020	0.0820459	0.405277	1.78208	LOC102182127;MTCH1;RACK1;HMOX1;RPS29;BNIP3;ANKRD1;PDIA3
GO:0071222	cellular response to lipopolysaccharide	biological_process	4	413	68	17020	0.0830721	0.405277	2.42416	LOC102181582;CTR9;ANKRD1;VIM
GO:0006401	RNA catabolic process	biological_process	2	413	20	17020	0.0837598	0.405277	4.12107	PABPC4;SND1
GO:0006405	RNA export from nucleus	biological_process	2	413	20	17020	0.0837598	0.405277	4.12107	HNRNPA1;SRSF11
GO:0030866	cortical actin cytoskeleton organization	biological_process	2	413	20	17020	0.0837598	0.405277	4.12107	TLN1;RAB13
GO:0034504	protein localization to nucleus	biological_process	2	413	20	17020	0.0837598	0.405277	4.12107	RPL11;COL1A1
GO:0050832	defense response to fungus	biological_process	2	413	20	17020	0.0837598	0.405277	4.12107	MAP28;GAPDH
GO:2000179	positive regulation of neural precursor cell proliferation	biological_process	2	413	20	17020	0.0837598	0.405277	4.12107	FLNA;NES
GO:0006006	glucose metabolic process	biological_process	3	413	43	17020	0.0859459	0.405277	2.87516	FBN1;GAPDH;LOC106503208
GO:0006368	transcription elongation from RNA polymerase II promoter	biological_process	3	413	43	17020	0.0859459	0.405277	2.87516	SSRP1;SUPT16H;CTR9
GO:0051259	protein complex oligomerization	biological_process	3	413	44	17020	0.0906534	0.405277	2.80982	LOC102187810;GJA1;DDIT3
GO:0006094	gluconeogenesis	biological_process	2	413	21	17020	0.0911413	0.405277	3.92482	PGK1;GPI
GO:0032435	negative regulation of proteasomal ubiquitin-dependent protein catabolic process	biological_process	2	413	21	17020	0.0911413	0.405277	3.92482	RPL11;PARK7
GO:0040018	positive regulation of multicellular organism growth	biological_process	2	413	21	17020	0.0911413	0.405277	3.92482	PPIB;CSF1
GO:0043491	protein kinase B signaling	biological_process	2	413	21	17020	0.0911413	0.405277	3.92482	ZFP36L1;LOC102175889
GO:0048025	negative regulation of mRNA splicing, via spliceosome	biological_process	2	413	21	17020	0.0911413	0.405277	3.92482	HNRNPK;HNRNPA2B1
GO:0051591	response to cAMP	biological_process	2	413	21	17020	0.0911413	0.405277	3.92482	JUNB;DGKQ
GO:0051898	negative regulation of protein kinase B signaling	biological_process	2	413	21	17020	0.0911413	0.405277	3.92482	DDIT3;RACK1
GO:1900745	positive regulation of p38MAPK cascade	biological_process	2	413	21	17020	0.0911413	0.405277	3.92482	SASH1;PRMT1
GO:0060021	roof of mouth development	biological_process	3	413	45	17020	0.095466	0.405277	2.74738	PDGFRA;PRRX1;ASPH
GO:0006914	autophagy	biological_process	5	413	100	17020	0.0961525	0.405277	2.06053	TMBIM6;CHMP4B;RAB1B;OPTN;PARK7
GO:0021915	neural tube development	biological_process	2	413	22	17020	0.0987045	0.405277	3.74642	DCHS1;ZFP36L1
GO:0030316	osteoclast differentiation	biological_process	2	413	22	17020	0.0987045	0.405277	3.74642	JUNB;CSF1
GO:0035094	response to nicotine	biological_process	2	413	22	17020	0.0987045	0.405277	3.74642	ALDOA;HMOX1
GO:0044331	cell-cell adhesion mediated by cadherin	biological_process	2	413	22	17020	0.0987045	0.405277	3.74642	CDH11;CDH13
GO:0051262	protein tetramerization	biological_process	2	413	22	17020	0.0987045	0.405277	3.74642	CPSF6;LOC106503208
GO:1901215	negative regulation of neuron death	biological_process	2	413	22	17020	0.0987045	0.405277	3.74642	EIF4G1;CHMP4B
GO:2000134	negative regulation of G1/S transition of mitotic cell cycle	biological_process	2	413	22	17020	0.0987045	0.405277	3.74642	KANK2;LOC102175889
GO:0007628	adult walking behavior	biological_process	2	413	23	17020	0.106436	0.405277	3.58354	KCNJ10;UCHL1
GO:0010718	positive regulation of epithelial to mesenchymal transition	biological_process	2	413	23	17020	0.106436	0.405277	3.58354	LOXL2;COL1A1
GO:0038096	Fc-gamma receptor signaling pathway involved in phagocytosis	biological_process	2	413	23	17020	0.106436	0.405277	3.58354	ELMO2;ARPC3
GO:0045184	establishment of protein localization	biological_process	2	413	23	17020	0.106436	0.405277	3.58354	FLNA;CORO1C
GO:0051085	chaperone cofactor-dependent protein refolding	biological_process	2	413	23	17020	0.106436	0.405277	3.58354	HSPA8;HSPA5
GO:0070059	intrinsic apoptotic signaling pathway in response to endoplasmic reticulum stress	biological_process	2	413	23	17020	0.106436	0.405277	3.58354	TMBIM6;DDIT3
GO:0006955	immune response	biological_process	9	413	232	17020	0.112872	0.405277	1.59869	ACKR3;LOC102181582;IL27RA;LOC102171703;PXDN;FTH1;COLEC12;C1R;LOC102180655
GO:0042593	glucose homeostasis	biological_process	4	413	76	17020	0.113108	0.405277	2.16898	RPS6;GPI;FBN1;PARK7
GO:0000413	protein peptidyl-prolyl isomerization	biological_process	2	413	24	17020	0.114324	0.405277	3.43422	FKBP1A;PPIB
GO:0002548	monocyte chemotaxis	biological_process	2	413	24	17020	0.114324	0.405277	3.43422	ANXA1;LOC102175889
GO:0009408	response to heat	biological_process	2	413	24	17020	0.114324	0.405277	3.43422	ALDOA;DNAJA2
GO:0030010	establishment of cell polarity	biological_process	2	413	24	17020	0.114324	0.405277	3.43422	PARD3;NEK3
GO:0048010	vascular endothelial growth factor receptor signaling pathway	biological_process	2	413	24	17020	0.114324	0.405277	3.43422	VEGFA;ELMO2
GO:0000288	nuclear-transcribed mRNA catabolic process, deadenylation-dependent decay	biological_process	1	413	5	17020	0.115594	0.405277	8.24213	ZFP36L1
GO:0000302	response to reactive oxygen species	biological_process	1	413	5	17020	0.115594	0.405277	8.24213	PRDX6
GO:0001955	blood vessel maturation	biological_process	1	413	5	17020	0.115594	0.405277	8.24213	DDIT3
GO:0006942	regulation of striated muscle contraction	biological_process	1	413	5	17020	0.115594	0.405277	8.24213	TNNT3
GO:0006956	complement activation	biological_process	1	413	5	17020	0.115594	0.405277	8.24213	C1R
GO:0007195	adenylate cyclase-inhibiting dopamine receptor signaling pathway	biological_process	1	413	5	17020	0.115594	0.405277	8.24213	FLNA
GO:0007197	adenylate cyclase-inhibiting G protein-coupled acetylcholine receptor signaling pathway	biological_process	1	413	5	17020	0.115594	0.405277	8.24213	HRH4
GO:0008037	cell recognition	biological_process	1	413	5	17020	0.115594	0.405277	8.24213	CADM1
GO:0008088	axo-dendritic transport	biological_process	1	413	5	17020	0.115594	0.405277	8.24213	HSPA8
GO:0010564	regulation of cell cycle process	biological_process	1	413	5	17020	0.115594	0.405277	8.24213	SND1
GO:0010632	regulation of epithelial cell migration	biological_process	1	413	5	17020	0.115594	0.405277	8.24213	CORO1C
GO:0010828	positive regulation of glucose transmembrane transport	biological_process	1	413	5	17020	0.115594	0.405277	8.24213	C3
GO:0010863	positive regulation of phospholipase C activity	biological_process	1	413	5	17020	0.115594	0.405277	8.24213	PDGFRA
GO:0014909	smooth muscle cell migration	biological_process	1	413	5	17020	0.115594	0.405277	8.24213	PLAU
GO:0014910	regulation of smooth muscle cell migration	biological_process	1	413	5	17020	0.115594	0.405277	8.24213	PLAU
GO:0015867	ATP transport	biological_process	1	413	5	17020	0.115594	0.405277	8.24213	GJA1
GO:0016191	synaptic vesicle uncoating	biological_process	1	413	5	17020	0.115594	0.405277	8.24213	HSPA8
GO:0019430	removal of superoxide radicals	biological_process	1	413	5	17020	0.115594	0.405277	8.24213	PRDX1
GO:0021957	corticospinal tract morphogenesis	biological_process	1	413	5	17020	0.115594	0.405277	8.24213	CDH11
GO:0030195	negative regulation of blood coagulation	biological_process	1	413	5	17020	0.115594	0.405277	8.24213	SERPINE2
GO:0030262	apoptotic nuclear changes	biological_process	1	413	5	17020	0.115594	0.405277	8.24213	CDK5RAP3
GO:0031340	positive regulation of vesicle fusion	biological_process	1	413	5	17020	0.115594	0.405277	8.24213	ANXA1
GO:0031643	positive regulation of myelination	biological_process	1	413	5	17020	0.115594	0.405277	8.24213	PARD3
GO:0032099	negative regulation of appetite	biological_process	1	413	5	17020	0.115594	0.405277	8.24213	NENF
GO:0033622	integrin activation	biological_process	1	413	5	17020	0.115594	0.405277	8.24213	TLN1
GO:0035148	tube formation	biological_process	1	413	5	17020	0.115594	0.405277	8.24213	VEGFA
GO:0035357	peroxisome proliferator activated receptor signaling pathway	biological_process	1	413	5	17020	0.115594	0.405277	8.24213	ACTN4
GO:0035694	mitochondrial protein catabolic process	biological_process	1	413	5	17020	0.115594	0.405277	8.24213	BNIP3
GO:0035767	endothelial cell chemotaxis	biological_process	1	413	5	17020	0.115594	0.405277	8.24213	RAB13
GO:0038063	collagen-activated tyrosine kinase receptor signaling pathway	biological_process	1	413	5	17020	0.115594	0.405277	8.24213	COL1A1
GO:0042117	monocyte activation	biological_process	1	413	5	17020	0.115594	0.405277	8.24213	CSF1
GO:0042373	vitamin K metabolic process	biological_process	1	413	5	17020	0.115594	0.405277	8.24213	LOC108633281
GO:0042989	sequestering of actin monomers	biological_process	1	413	5	17020	0.115594	0.405277	8.24213	LOC102182562
GO:0045719	negative regulation of glycogen biosynthetic process	biological_process	1	413	5	17020	0.115594	0.405277	8.24213	PASK
GO:0045830	positive regulation of isotype switching	biological_process	1	413	5	17020	0.115594	0.405277	8.24213	TFRC
GO:0046486	glycerolipid metabolic process	biological_process	1	413	5	17020	0.115594	0.405277	8.24213	DGKQ
GO:0046755	viral budding	biological_process	1	413	5	17020	0.115594	0.405277	8.24213	CHMP4B
GO:0046850	regulation of bone remodeling	biological_process	1	413	5	17020	0.115594	0.405277	8.24213	GJA1
GO:0048318	axial mesoderm development	biological_process	1	413	5	17020	0.115594	0.405277	8.24213	RPL38
GO:0048664	neuron fate determination	biological_process	1	413	5	17020	0.115594	0.405277	8.24213	PRRX1
GO:0051152	positive regulation of smooth muscle cell differentiation	biological_process	1	413	5	17020	0.115594	0.405277	8.24213	LOC102182562
GO:0051156	glucose 6-phosphate metabolic process	biological_process	1	413	5	17020	0.115594	0.405277	8.24213	GPI
GO:0051220	cytoplasmic sequestering of protein	biological_process	1	413	5	17020	0.115594	0.405277	8.24213	FLNA
GO:0051222	positive regulation of protein transport	biological_process	1	413	5	17020	0.115594	0.405277	8.24213	LRP1
GO:0051271	negative regulation of cellular component movement	biological_process	1	413	5	17020	0.115594	0.405277	8.24213	ACTN4
GO:0051280	negative regulation of release of sequestered calcium ion into cytosol	biological_process	1	413	5	17020	0.115594	0.405277	8.24213	FKBP1A
GO:0051300	spindle pole body organization	biological_process	1	413	5	17020	0.115594	0.405277	8.24213	CALM1
GO:0051683	establishment of Golgi localization	biological_process	1	413	5	17020	0.115594	0.405277	8.24213	YWHAZ
GO:0051788	response to misfolded protein	biological_process	1	413	5	17020	0.115594	0.405277	8.24213	LOC102182127
GO:0051901	positive regulation of mitochondrial depolarization	biological_process	1	413	5	17020	0.115594	0.405277	8.24213	RACK1
GO:0060047	heart contraction	biological_process	1	413	5	17020	0.115594	0.405277	8.24213	MYL2
GO:0060075	regulation of resting membrane potential	biological_process	1	413	5	17020	0.115594	0.405277	8.24213	KCNJ10
GO:0060341	regulation of cellular localization	biological_process	1	413	5	17020	0.115594	0.405277	8.24213	PARD3
GO:0060712	spongiotrophoblast layer development	biological_process	1	413	5	17020	0.115594	0.405277	8.24213	ZFP36L1
GO:0061734	parkin-mediated stimulation of mitophagy in response to mitochondrial depolarization	biological_process	1	413	5	17020	0.115594	0.405277	8.24213	OPTN
GO:0070940	dephosphorylation of RNA polymerase II C-terminal domain	biological_process	1	413	5	17020	0.115594	0.405277	8.24213	SSU72
GO:0071375	cellular response to peptide hormone stimulus	biological_process	1	413	5	17020	0.115594	0.405277	8.24213	ZFP36L1
GO:0071569	protein ufmylation	biological_process	1	413	5	17020	0.115594	0.405277	8.24213	CDK5RAP3
GO:0072091	regulation of stem cell proliferation	biological_process	1	413	5	17020	0.115594	0.405277	8.24213	ZFP36L1
GO:0075522	IRES-dependent viral translational initiation	biological_process	1	413	5	17020	0.115594	0.405277	8.24213	PCBP2
GO:1903026	negative regulation of RNA polymerase II regulatory region sequence-specific DNA binding	biological_process	1	413	5	17020	0.115594	0.405277	8.24213	DDIT3
GO:1903363	negative regulation of cellular protein catabolic process	biological_process	1	413	5	17020	0.115594	0.405277	8.24213	CDK5RAP3
GO:1903428	positive regulation of reactive oxygen species biosynthetic process	biological_process	1	413	5	17020	0.115594	0.405277	8.24213	PARK7
GO:1903608	protein localization to cytoplasmic stress granule	biological_process	1	413	5	17020	0.115594	0.405277	8.24213	DDX1
GO:2000394	positive regulation of lamellipodium morphogenesis	biological_process	1	413	5	17020	0.115594	0.405277	8.24213	CORO1C
GO:2000483	negative regulation of interleukin-8 secretion	biological_process	1	413	5	17020	0.115594	0.405277	8.24213	ANXA1
GO:2001020	regulation of response to DNA damage stimulus	biological_process	1	413	5	17020	0.115594	0.405277	8.24213	IER3
GO:2001046	positive regulation of integrin-mediated signaling pathway	biological_process	1	413	5	17020	0.115594	0.405277	8.24213	FLNA
GO:2001241	positive regulation of extrinsic apoptotic signaling pathway in absence of ligand	biological_process	1	413	5	17020	0.115594	0.405277	8.24213	PPP2R1A
GO:0016197	endosomal transport	biological_process	3	413	49	17020	0.115709	0.405277	2.5231	AGAP2;CHMP4B;RAB13
GO:0033138	positive regulation of peptidyl-serine phosphorylation	biological_process	3	413	49	17020	0.115709	0.405277	2.5231	EIF4G1;CD44;PARK7
GO:0034605	cellular response to heat	biological_process	3	413	49	17020	0.115709	0.405277	2.5231	HMOX1;HSPA8;HSPA5
GO:0006749	glutathione metabolic process	biological_process	2	413	25	17020	0.122356	0.405277	3.29685	GSTM3;GSR
GO:0022604	regulation of cell morphogenesis	biological_process	2	413	25	17020	0.122356	0.405277	3.29685	SPARC;CFL1
GO:0048701	embryonic cranial skeleton morphogenesis	biological_process	2	413	25	17020	0.122356	0.405277	3.29685	PDGFRA;PRRX1
GO:2001244	positive regulation of intrinsic apoptotic signaling pathway	biological_process	2	413	25	17020	0.122356	0.405277	3.29685	LOC102182127;RACK1
GO:0001558	regulation of cell growth	biological_process	3	413	51	17020	0.126385	0.405277	2.42416	CLSTN1;IGFBP6;CD44
GO:0010951	negative regulation of endopeptidase activity	biological_process	3	413	51	17020	0.126385	0.405277	2.42416	TIMP1;SERPINE2;LOC102181552
GO:0043433	negative regulation of DNA-binding transcription factor activity	biological_process	3	413	51	17020	0.126385	0.405277	2.42416	FLNA;CTNNBIP1;RPL11
GO:0010507	negative regulation of autophagy	biological_process	2	413	26	17020	0.13052	0.405277	3.17005	EIF4G1;EIF4G2
GO:0034332	adherens junction organization	biological_process	2	413	26	17020	0.13052	0.405277	3.17005	CDH11;CDH13
GO:0043588	skin development	biological_process	2	413	26	17020	0.13052	0.405277	3.17005	COL5A2;COL1A1
GO:0048146	positive regulation of fibroblast proliferation	biological_process	2	413	26	17020	0.13052	0.405277	3.17005	ZMIZ1;PDGFRA
GO:0051225	spindle assembly	biological_process	2	413	26	17020	0.13052	0.405277	3.17005	MAPRE1;TUBB
GO:0006954	inflammatory response	biological_process	9	413	240	17020	0.130986	0.405277	1.5454	HRH4;CHI3L1;C3;LOC102181582;ANXA1;CD44;PARK7;LOC102175889;CSF1
GO:0016525	negative regulation of angiogenesis	biological_process	3	413	52	17020	0.131851	0.405277	2.37754	PGK1;THBS2;SPARC
GO:0030308	negative regulation of cell growth	biological_process	4	413	81	17020	0.133985	0.405277	2.03509	GJA1;SLIT3;RACK1;SERPINE2
GO:0001711	endodermal cell fate commitment	biological_process	1	413	6	17020	0.137061	0.405277	6.86844	CTR9
GO:0002070	epithelial cell maturation	biological_process	1	413	6	17020	0.137061	0.405277	6.86844	GJA1
GO:0002735	positive regulation of myeloid dendritic cell cytokine production	biological_process	1	413	6	17020	0.137061	0.405277	6.86844	DDX1
GO:0002821	positive regulation of adaptive immune response	biological_process	1	413	6	17020	0.137061	0.405277	6.86844	CD44
GO:0002827	positive regulation of T-helper 1 type immune response	biological_process	1	413	6	17020	0.137061	0.405277	6.86844	IL27RA
GO:0003183	mitral valve morphogenesis	biological_process	1	413	6	17020	0.137061	0.405277	6.86844	DCHS1
GO:0003231	cardiac ventricle development	biological_process	1	413	6	17020	0.137061	0.405277	6.86844	NACA
GO:0006104	succinyl-CoA metabolic process	biological_process	1	413	6	17020	0.137061	0.405277	6.86844	LOC102182233
GO:0006307	DNA dealkylation involved in DNA repair	biological_process	1	413	6	17020	0.137061	0.405277	6.86844	ALKBH1
GO:0006311	meiotic gene conversion	biological_process	1	413	6	17020	0.137061	0.405277	6.86844	LOC102185508
GO:0006983	ER overload response	biological_process	1	413	6	17020	0.137061	0.405277	6.86844	DDIT3
GO:0007016	cytoskeletal anchoring at plasma membrane	biological_process	1	413	6	17020	0.137061	0.405277	6.86844	TLN1
GO:0007525	somatic muscle development	biological_process	1	413	6	17020	0.137061	0.405277	6.86844	PGK1
GO:0009268	response to pH	biological_process	1	413	6	17020	0.137061	0.405277	6.86844	GJA1
GO:0010875	positive regulation of cholesterol efflux	biological_process	1	413	6	17020	0.137061	0.405277	6.86844	LRP1
GO:0014883	transition between fast and slow fiber	biological_process	1	413	6	17020	0.137061	0.405277	6.86844	TNNT1
GO:0019919	peptidyl-arginine methylation, to asymmetrical-dimethyl arginine	biological_process	1	413	6	17020	0.137061	0.405277	6.86844	PRMT1
GO:0019941	modification-dependent protein catabolic process	biological_process	1	413	6	17020	0.137061	0.405277	6.86844	UBC
GO:0030225	macrophage differentiation	biological_process	1	413	6	17020	0.137061	0.405277	6.86844	CSF1
GO:0030277	maintenance of gastrointestinal epithelium	biological_process	1	413	6	17020	0.137061	0.405277	6.86844	STRAP
GO:0030278	regulation of ossification	biological_process	1	413	6	17020	0.137061	0.405277	6.86844	CSF1
GO:0030388	fructose 1,6-bisphosphate metabolic process	biological_process	1	413	6	17020	0.137061	0.405277	6.86844	LOC102187810
GO:0030850	prostate gland development	biological_process	1	413	6	17020	0.137061	0.405277	6.86844	ANXA1
GO:0030903	notochord development	biological_process	1	413	6	17020	0.137061	0.405277	6.86844	COL5A2
GO:0031053	primary miRNA processing	biological_process	1	413	6	17020	0.137061	0.405277	6.86844	HNRNPA2B1
GO:0032464	positive regulation of protein homooligomerization	biological_process	1	413	6	17020	0.137061	0.405277	6.86844	RACK1
GO:0032743	positive regulation of interleukin-2 production	biological_process	1	413	6	17020	0.137061	0.405277	6.86844	ANXA1
GO:0032792	negative regulation of CREB transcription factor activity	biological_process	1	413	6	17020	0.137061	0.405277	6.86844	DDIT3
GO:0033327	Leydig cell differentiation	biological_process	1	413	6	17020	0.137061	0.405277	6.86844	PDGFRA
GO:0034116	positive regulation of heterotypic cell-cell adhesion	biological_process	1	413	6	17020	0.137061	0.405277	6.86844	CD44
GO:0034138	toll-like receptor 3 signaling pathway	biological_process	1	413	6	17020	0.137061	0.405277	6.86844	COLEC12
GO:0034380	high-density lipoprotein particle assembly	biological_process	1	413	6	17020	0.137061	0.405277	6.86844	BMP1
GO:0043068	positive regulation of programmed cell death	biological_process	1	413	6	17020	0.137061	0.405277	6.86844	BNIP3
GO:0043242	negative regulation of protein complex disassembly	biological_process	1	413	6	17020	0.137061	0.405277	6.86844	IRAK3
GO:0043615	astrocyte cell migration	biological_process	1	413	6	17020	0.137061	0.405277	6.86844	LOC102175889
GO:0043631	RNA polyadenylation	biological_process	1	413	6	17020	0.137061	0.405277	6.86844	PAPOLA
GO:0043931	ossification involved in bone maturation	biological_process	1	413	6	17020	0.137061	0.405277	6.86844	DCHS1
GO:0045616	regulation of keratinocyte differentiation	biological_process	1	413	6	17020	0.137061	0.405277	6.86844	ZFP36L1
GO:0045920	negative regulation of exocytosis	biological_process	1	413	6	17020	0.137061	0.405277	6.86844	ANXA1
GO:0046826	negative regulation of protein export from nucleus	biological_process	1	413	6	17020	0.137061	0.405277	6.86844	PARK7
GO:0046833	positive regulation of RNA export from nucleus	biological_process	1	413	6	17020	0.137061	0.405277	6.86844	CPSF6
GO:0048711	positive regulation of astrocyte differentiation	biological_process	1	413	6	17020	0.137061	0.405277	6.86844	SERPINE2
GO:0050658	RNA transport	biological_process	1	413	6	17020	0.137061	0.405277	6.86844	HNRNPA2B1
GO:0050765	negative regulation of phagocytosis	biological_process	1	413	6	17020	0.137061	0.405277	6.86844	RACK1
GO:0051014	actin filament severing	biological_process	1	413	6	17020	0.137061	0.405277	6.86844	GSN
GO:0051131	chaperone-mediated protein complex assembly	biological_process	1	413	6	17020	0.137061	0.405277	6.86844	HSPA4
GO:0051302	regulation of cell division	biological_process	1	413	6	17020	0.137061	0.405277	6.86844	RACK1
GO:0055129	L-proline biosynthetic process	biological_process	1	413	6	17020	0.137061	0.405277	6.86844	OAT
GO:0060020	Bergmann glial cell differentiation	biological_process	1	413	6	17020	0.137061	0.405277	6.86844	VIM
GO:0060346	bone trabecula formation	biological_process	1	413	6	17020	0.137061	0.405277	6.86844	COL1A1
GO:0060373	regulation of ventricular cardiac muscle cell membrane depolarization	biological_process	1	413	6	17020	0.137061	0.405277	6.86844	GJA1
GO:0060390	regulation of SMAD protein signal transduction	biological_process	1	413	6	17020	0.137061	0.405277	6.86844	SPTBN1
GO:0060444	branching involved in mammary gland duct morphogenesis	biological_process	1	413	6	17020	0.137061	0.405277	6.86844	CSF1
GO:0070417	cellular response to cold	biological_process	1	413	6	17020	0.137061	0.405277	6.86844	RBM3
GO:0070493	thrombin-activated receptor signaling pathway	biological_process	1	413	6	17020	0.137061	0.405277	6.86844	DGKQ
GO:0071499	cellular response to laminar fluid shear stress	biological_process	1	413	6	17020	0.137061	0.405277	6.86844	NOS3
GO:0072384	organelle transport along microtubule	biological_process	1	413	6	17020	0.137061	0.405277	6.86844	COPG1
GO:0086012	membrane depolarization during cardiac muscle cell action potential	biological_process	1	413	6	17020	0.137061	0.405277	6.86844	HCN4
GO:0097345	mitochondrial outer membrane permeabilization	biological_process	1	413	6	17020	0.137061	0.405277	6.86844	BNIP3
GO:1900028	negative regulation of ruffle assembly	biological_process	1	413	6	17020	0.137061	0.405277	6.86844	KANK1
GO:1903432	regulation of TORC1 signaling	biological_process	1	413	6	17020	0.137061	0.405277	6.86844	DGKQ
GO:1903589	positive regulation of blood vessel endothelial cell proliferation involved in sprouting angiogenesis	biological_process	1	413	6	17020	0.137061	0.405277	6.86844	HMOX1
GO:1990928	response to amino acid starvation	biological_process	1	413	6	17020	0.137061	0.405277	6.86844	LOC100861018
GO:2000543	positive regulation of gastrulation	biological_process	1	413	6	17020	0.137061	0.405277	6.86844	RACK1
GO:2000810	regulation of bicellular tight junction assembly	biological_process	1	413	6	17020	0.137061	0.405277	6.86844	MYO1C
GO:0007187	G protein-coupled receptor signaling pathway, coupled to cyclic nucleotide second messenger	biological_process	2	413	27	17020	0.138805	0.405277	3.05264	HRH4;ANXA1
GO:0030073	insulin secretion	biological_process	2	413	27	17020	0.138805	0.405277	3.05264	ANXA1;PARK7
GO:0046777	protein autophosphorylation	biological_process	5	413	113	17020	0.140393	0.405277	1.82348	TSSK2;PDGFRA;PASK;STK24;IRAK3
GO:0045087	innate immune response	biological_process	11	413	313	17020	0.14143	0.405277	1.4483	NONO;C19H17orf62;MAP28;DDX1;C1S;IRF3;PCBP2;ANXA1;C1R;IPO7;CSF1
GO:0050829	defense response to Gram-negative bacterium	biological_process	3	413	54	17020	0.143023	0.405277	2.28948	MAP28;RPL30;OPTN
GO:0002576	platelet degranulation	biological_process	2	413	28	17020	0.147201	0.405277	2.94362	TLN1;FLNA
GO:0006378	mRNA polyadenylation	biological_process	2	413	28	17020	0.147201	0.405277	2.94362	PAPOLA;SSU72
GO:0032456	endocytic recycling	biological_process	2	413	28	17020	0.147201	0.405277	2.94362	EHD1;RAB13
GO:0055072	iron ion homeostasis	biological_process	2	413	28	17020	0.147201	0.405277	2.94362	HMOX1;EPAS1
GO:0071363	cellular response to growth factor stimulus	biological_process	2	413	28	17020	0.147201	0.405277	2.94362	RACK1;SPARC
GO:0000281	mitotic cytokinesis	biological_process	3	413	55	17020	0.148723	0.405277	2.24785	SPTBN1;CHMP4B;SON
GO:0017148	negative regulation of translation	biological_process	3	413	56	17020	0.154496	0.405277	2.20771	RACK1;RPL13A;GAPDH
GO:0030326	embryonic limb morphogenesis	biological_process	2	413	29	17020	0.155697	0.405277	2.84211	PRRX1;LOC102181716
GO:0045747	positive regulation of Notch signaling pathway	biological_process	2	413	29	17020	0.155697	0.405277	2.84211	ZMIZ1;SNW1
GO:0060548	negative regulation of cell death	biological_process	2	413	29	17020	0.155697	0.405277	2.84211	CHMP4B;PARK7
GO:0070098	chemokine-mediated signaling pathway	biological_process	2	413	29	17020	0.155697	0.405277	2.84211	LOC102181582;LOC102175889
GO:1901796	regulation of signal transduction by p53 class mediator	biological_process	2	413	29	17020	0.155697	0.405277	2.84211	SSRP1;SUPT16H
GO:0007204	positive regulation of cytosolic calcium ion concentration	biological_process	4	413	86	17020	0.156298	0.405277	1.91677	HRH4;ACKR3;PDGFRA;GNB1
GO:0001775	cell activation	biological_process	1	413	7	17020	0.158008	0.405277	5.88724	PDGFRA
GO:0006826	iron ion transport	biological_process	1	413	7	17020	0.158008	0.405277	5.88724	FTL
GO:0006941	striated muscle contraction	biological_process	1	413	7	17020	0.158008	0.405277	5.88724	LOC106502520
GO:0007183	SMAD protein complex assembly	biological_process	1	413	7	17020	0.158008	0.405277	5.88724	FKBP1A
GO:0010587	miRNA catabolic process	biological_process	1	413	7	17020	0.158008	0.405277	5.88724	SND1
GO:0010884	positive regulation of lipid storage	biological_process	1	413	7	17020	0.158008	0.405277	5.88724	C3
GO:0010950	positive regulation of endopeptidase activity	biological_process	1	413	7	17020	0.158008	0.405277	5.88724	PSME2
GO:0010955	negative regulation of protein processing	biological_process	1	413	7	17020	0.158008	0.405277	5.88724	SERPINE2
GO:0010972	negative regulation of G2/M transition of mitotic cell cycle	biological_process	1	413	7	17020	0.158008	0.405277	5.88724	RAD21
GO:0016242	negative regulation of macroautophagy	biological_process	1	413	7	17020	0.158008	0.405277	5.88724	HMOX1
GO:0016572	histone phosphorylation	biological_process	1	413	7	17020	0.158008	0.405277	5.88724	BAZ1B
GO:0016926	protein desumoylation	biological_process	1	413	7	17020	0.158008	0.405277	5.88724	SENP6
GO:0017145	stem cell division	biological_process	1	413	7	17020	0.158008	0.405277	5.88724	CUL3
GO:0018401	peptidyl-proline hydroxylation to 4-hydroxy-L-proline	biological_process	1	413	7	17020	0.158008	0.405277	5.88724	LOC102189116
GO:0019896	axonal transport of mitochondrion	biological_process	1	413	7	17020	0.158008	0.405277	5.88724	UCHL1
GO:0022010	central nervous system myelination	biological_process	1	413	7	17020	0.158008	0.405277	5.88724	KCNJ10
GO:0023052	signaling	biological_process	1	413	7	17020	0.158008	0.405277	5.88724	DLGAP4
GO:0030948	negative regulation of vascular endothelial growth factor receptor signaling pathway	biological_process	1	413	7	17020	0.158008	0.405277	5.88724	MMRN2
GO:0031666	positive regulation of lipopolysaccharide-mediated signaling pathway	biological_process	1	413	7	17020	0.158008	0.405277	5.88724	SASH1
GO:0032463	negative regulation of protein homooligomerization	biological_process	1	413	7	17020	0.158008	0.405277	5.88724	LOC102182127
GO:0032786	positive regulation of DNA-templated transcription, elongation	biological_process	1	413	7	17020	0.158008	0.405277	5.88724	SUPT16H
GO:0032963	collagen metabolic process	biological_process	1	413	7	17020	0.158008	0.405277	5.88724	PLOD1
GO:0034351	negative regulation of glial cell apoptotic process	biological_process	1	413	7	17020	0.158008	0.405277	5.88724	LOC102175889
GO:0038084	vascular endothelial growth factor signaling pathway	biological_process	1	413	7	17020	0.158008	0.405277	5.88724	VEGFA
GO:0042755	eating behavior	biological_process	1	413	7	17020	0.158008	0.405277	5.88724	UCHL1
GO:0043277	apoptotic cell clearance	biological_process	1	413	7	17020	0.158008	0.405277	5.88724	LRP1
GO:0043517	positive regulation of DNA damage response, signal transduction by p53 class mediator	biological_process	1	413	7	17020	0.158008	0.405277	5.88724	ANKRD1
GO:0044849	estrous cycle	biological_process	1	413	7	17020	0.158008	0.405277	5.88724	ANXA1
GO:0046339	diacylglycerol metabolic process	biological_process	1	413	7	17020	0.158008	0.405277	5.88724	DGKQ
GO:0048048	embryonic eye morphogenesis	biological_process	1	413	7	17020	0.158008	0.405277	5.88724	FBN1
GO:0048846	axon extension involved in axon guidance	biological_process	1	413	7	17020	0.158008	0.405277	5.88724	SLIT3
GO:0050687	negative regulation of defense response to virus	biological_process	1	413	7	17020	0.158008	0.405277	5.88724	PCBP2
GO:0051764	actin crosslink formation	biological_process	1	413	7	17020	0.158008	0.405277	5.88724	FLNA
GO:0060081	membrane hyperpolarization	biological_process	1	413	7	17020	0.158008	0.405277	5.88724	PARK7
GO:0060136	embryonic process involved in female pregnancy	biological_process	1	413	7	17020	0.158008	0.405277	5.88724	JUNB
GO:0060351	cartilage development involved in endochondral bone morphogenesis	biological_process	1	413	7	17020	0.158008	0.405277	5.88724	COL1A1
GO:0060371	regulation of atrial cardiac muscle cell membrane depolarization	biological_process	1	413	7	17020	0.158008	0.405277	5.88724	GJA1
GO:0070129	regulation of mitochondrial translation	biological_process	1	413	7	17020	0.158008	0.405277	5.88724	ALKBH1
GO:0070262	peptidyl-serine dephosphorylation	biological_process	1	413	7	17020	0.158008	0.405277	5.88724	PPP2R1A
GO:0070358	actin polymerization-dependent cell motility	biological_process	1	413	7	17020	0.158008	0.405277	5.88724	ARPC3
GO:0070365	hepatocyte differentiation	biological_process	1	413	7	17020	0.158008	0.405277	5.88724	ANXA1
GO:0072089	stem cell proliferation	biological_process	1	413	7	17020	0.158008	0.405277	5.88724	NES
GO:0090073	positive regulation of protein homodimerization activity	biological_process	1	413	7	17020	0.158008	0.405277	5.88724	PARK7
GO:0090280	positive regulation of calcium ion import	biological_process	1	413	7	17020	0.158008	0.405277	5.88724	LOC102175889
GO:0097067	cellular response to thyroid hormone stimulus	biological_process	1	413	7	17020	0.158008	0.405277	5.88724	CTSB
GO:0097202	activation of cysteine-type endopeptidase activity	biological_process	1	413	7	17020	0.158008	0.405277	5.88724	ASPH
GO:0097242	amyloid-beta clearance	biological_process	1	413	7	17020	0.158008	0.405277	5.88724	LRP1
GO:0097755	positive regulation of blood vessel diameter	biological_process	1	413	7	17020	0.158008	0.405277	5.88724	SCPEP1
GO:1900242	regulation of synaptic vesicle endocytosis	biological_process	1	413	7	17020	0.158008	0.405277	5.88724	DGKQ
GO:1901409	positive regulation of phosphorylation of RNA polymerase II C-terminal domain	biological_process	1	413	7	17020	0.158008	0.405277	5.88724	CCNC
GO:1902188	positive regulation of viral release from host cell	biological_process	1	413	7	17020	0.158008	0.405277	5.88724	CHMP4B
GO:2000279	negative regulation of DNA biosynthetic process	biological_process	1	413	7	17020	0.158008	0.405277	5.88724	ANKRD1
GO:0007017	microtubule-based process	biological_process	2	413	30	17020	0.164284	0.4081	2.74738	LOC102178700;LOC102172952
GO:0021987	cerebral cortex development	biological_process	2	413	30	17020	0.164284	0.4081	2.74738	FLNA;LRP1
GO:0071320	cellular response to cAMP	biological_process	2	413	30	17020	0.164284	0.4081	2.74738	HCN4;ZFP36L1
GO:0097009	energy homeostasis	biological_process	2	413	30	17020	0.164284	0.4081	2.74738	PASK;EIF4G1
GO:0006281	DNA repair	biological_process	6	413	153	17020	0.168578	0.4081	1.6161	NONO;ALKBH1;SSRP1;SUPT16H;PARK7;UBE2D3
GO:0008217	regulation of blood pressure	biological_process	2	413	31	17020	0.172952	0.4081	2.65875	LOC106502520;COL1A2
GO:0016339	calcium-dependent cell-cell adhesion via plasma membrane cell adhesion molecules	biological_process	2	413	31	17020	0.172952	0.4081	2.65875	CDH11;CDH13
GO:0045071	negative regulation of viral genome replication	biological_process	2	413	31	17020	0.172952	0.4081	2.65875	BANF1;LOC102180655
GO:0071560	cellular response to transforming growth factor beta stimulus	biological_process	2	413	31	17020	0.172952	0.4081	2.65875	ANKRD1;ZFP36L1
GO:0007156	homophilic cell adhesion via plasma membrane adhesion molecules	biological_process	5	413	122	17020	0.175351	0.4081	1.68896	CDH11;CDH13;DCHS1;CLSTN1;CADM1
GO:0001553	luteinization	biological_process	1	413	8	17020	0.178448	0.4081	5.15133	PDGFRA
GO:0006002	fructose 6-phosphate metabolic process	biological_process	1	413	8	17020	0.178448	0.4081	5.15133	LOC102187810
GO:0006620	posttranslational protein targeting to endoplasmic reticulum membrane	biological_process	1	413	8	17020	0.178448	0.4081	5.15133	CHMP4B
GO:0006809	nitric oxide biosynthetic process	biological_process	1	413	8	17020	0.178448	0.4081	5.15133	NOS3
GO:0006855	drug transmembrane transport	biological_process	1	413	8	17020	0.178448	0.4081	5.15133	ABCC1
GO:0007143	female meiotic nuclear division	biological_process	1	413	8	17020	0.178448	0.4081	5.15133	PPP2R1A
GO:0007263	nitric oxide mediated signal transduction	biological_process	1	413	8	17020	0.178448	0.4081	5.15133	NOS3
GO:0008210	estrogen metabolic process	biological_process	1	413	8	17020	0.178448	0.4081	5.15133	PDGFRA
GO:0008631	intrinsic apoptotic signaling pathway in response to oxidative stress	biological_process	1	413	8	17020	0.178448	0.4081	5.15133	STK24
GO:0010165	response to X-ray	biological_process	1	413	8	17020	0.178448	0.4081	5.15133	ANXA1
GO:0010744	positive regulation of macrophage derived foam cell differentiation	biological_process	1	413	8	17020	0.178448	0.4081	5.15133	CSF1
GO:0010762	regulation of fibroblast migration	biological_process	1	413	8	17020	0.178448	0.4081	5.15133	CORO1C
GO:0014912	negative regulation of smooth muscle cell migration	biological_process	1	413	8	17020	0.178448	0.4081	5.15133	LRP1
GO:0030539	male genitalia development	biological_process	1	413	8	17020	0.178448	0.4081	5.15133	PDGFRA
GO:0031468	nuclear envelope reassembly	biological_process	1	413	8	17020	0.178448	0.4081	5.15133	CHMP4B
GO:0031638	zymogen activation	biological_process	1	413	8	17020	0.178448	0.4081	5.15133	C1R
GO:0032367	intracellular cholesterol transport	biological_process	1	413	8	17020	0.178448	0.4081	5.15133	NPC2
GO:0033119	negative regulation of RNA splicing	biological_process	1	413	8	17020	0.178448	0.4081	5.15133	TMBIM6
GO:0033147	negative regulation of intracellular estrogen receptor signaling pathway	biological_process	1	413	8	17020	0.178448	0.4081	5.15133	KANK2
GO:0033523	histone H2B ubiquitination	biological_process	1	413	8	17020	0.178448	0.4081	5.15133	CTR9
GO:0033601	positive regulation of mammary gland epithelial cell proliferation	biological_process	1	413	8	17020	0.178448	0.4081	5.15133	AGAP2
GO:0033628	regulation of cell adhesion mediated by integrin	biological_process	1	413	8	17020	0.178448	0.4081	5.15133	PLAU
GO:0034214	protein hexamerization	biological_process	1	413	8	17020	0.178448	0.4081	5.15133	OAT
GO:0035909	aorta morphogenesis	biological_process	1	413	8	17020	0.178448	0.4081	5.15133	LRP1
GO:0042119	neutrophil activation	biological_process	1	413	8	17020	0.178448	0.4081	5.15133	LOC102181582
GO:0042573	retinoic acid metabolic process	biological_process	1	413	8	17020	0.178448	0.4081	5.15133	SCPEP1
GO:0045019	negative regulation of nitric oxide biosynthetic process	biological_process	1	413	8	17020	0.178448	0.4081	5.15133	KHSRP
GO:0048246	macrophage chemotaxis	biological_process	1	413	8	17020	0.178448	0.4081	5.15133	LOC102175889
GO:0051569	regulation of histone H3-K4 methylation	biological_process	1	413	8	17020	0.178448	0.4081	5.15133	CTR9
GO:0055117	regulation of cardiac muscle contraction	biological_process	1	413	8	17020	0.178448	0.4081	5.15133	HCN4
GO:0060216	definitive hemopoiesis	biological_process	1	413	8	17020	0.178448	0.4081	5.15133	MFAP5
GO:0060340	positive regulation of type I interferon-mediated signaling pathway	biological_process	1	413	8	17020	0.178448	0.4081	5.15133	IRF3
GO:0061337	cardiac conduction	biological_process	1	413	8	17020	0.178448	0.4081	5.15133	GJA1
GO:0071225	cellular response to muramyl dipeptide	biological_process	1	413	8	17020	0.178448	0.4081	5.15133	VIM
GO:0071467	cellular response to pH	biological_process	1	413	8	17020	0.178448	0.4081	5.15133	GJA1
GO:0071850	mitotic cell cycle arrest	biological_process	1	413	8	17020	0.178448	0.4081	5.15133	FAP
GO:0090331	negative regulation of platelet aggregation	biological_process	1	413	8	17020	0.178448	0.4081	5.15133	SERPINE2
GO:0097435	supramolecular fiber organization	biological_process	1	413	8	17020	0.178448	0.4081	5.15133	FKBP1A
GO:1901222	regulation of NIK/NF-kappaB signaling	biological_process	1	413	8	17020	0.178448	0.4081	5.15133	PRDX1
GO:1901381	positive regulation of potassium ion transmembrane transport	biological_process	1	413	8	17020	0.178448	0.4081	5.15133	FLNA
GO:1902166	negative regulation of intrinsic apoptotic signaling pathway in response to DNA damage by p53 class mediator	biological_process	1	413	8	17020	0.178448	0.4081	5.15133	CD44
GO:1903936	cellular response to sodium arsenite	biological_process	1	413	8	17020	0.178448	0.4081	5.15133	HNRNPA1
GO:1904646	cellular response to amyloid-beta	biological_process	1	413	8	17020	0.178448	0.4081	5.15133	LRP1
GO:1990000	amyloid fibril formation	biological_process	1	413	8	17020	0.178448	0.4081	5.15133	FKBP1A
GO:1990440	positive regulation of transcription from RNA polymerase II promoter in response to endoplasmic reticulum stress	biological_process	1	413	8	17020	0.178448	0.4081	5.15133	DDIT3
GO:2000045	regulation of G1/S transition of mitotic cell cycle	biological_process	1	413	8	17020	0.178448	0.4081	5.15133	PSME2
GO:0007611	learning or memory	biological_process	2	413	32	17020	0.181692	0.41399	2.57567	MAN2B1;LAMB1
GO:0042102	positive regulation of T cell proliferation	biological_process	2	413	32	17020	0.181692	0.41399	2.57567	ANXA1;TFRC
GO:0071526	semaphorin-plexin signaling pathway	biological_process	2	413	32	17020	0.181692	0.41399	2.57567	FLNA;ARHGDIA
GO:0032482	Rab protein signal transduction	biological_process	3	413	61	17020	0.184336	0.415416	2.02675	RAB31;RAB1B;RAB13
GO:0007229	integrin-mediated signaling pathway	biological_process	3	413	62	17020	0.190479	0.415416	1.99406	TLN1;CUL3;ITGB1
GO:0014068	positive regulation of phosphatidylinositol 3-kinase signaling	biological_process	2	413	33	17020	0.190496	0.415416	2.49762	AGAP2;PDGFRA
GO:0000447	endonucleolytic cleavage in ITS1 to separate SSU-rRNA from 5.8S rRNA and LSU-rRNA from tricistronic rRNA transcript (SSU-rRNA, 5.8S rRNA, LSU-rRNA)	biological_process	1	413	9	17020	0.198392	0.415416	4.57896	RPSA
GO:0001731	formation of translation preinitiation complex	biological_process	1	413	9	17020	0.198392	0.415416	4.57896	EIF4B
GO:0001832	blastocyst growth	biological_process	1	413	9	17020	0.198392	0.415416	4.57896	CTR9
GO:0006388	tRNA splicing, via endonucleolytic cleavage and ligation	biological_process	1	413	9	17020	0.198392	0.415416	4.57896	DDX1
GO:0006616	SRP-dependent cotranslational protein targeting to membrane, translocation	biological_process	1	413	9	17020	0.198392	0.415416	4.57896	SRP9
GO:0007009	plasma membrane organization	biological_process	1	413	9	17020	0.198392	0.415416	4.57896	SPTBN1
GO:0007034	vacuolar transport	biological_process	1	413	9	17020	0.198392	0.415416	4.57896	CHMP4B
GO:0007095	mitotic G2 DNA damage checkpoint	biological_process	1	413	9	17020	0.198392	0.415416	4.57896	CDK5RAP3
GO:0010586	miRNA metabolic process	biological_process	1	413	9	17020	0.198392	0.415416	4.57896	KHSRP
GO:0010812	negative regulation of cell-substrate adhesion	biological_process	1	413	9	17020	0.198392	0.415416	4.57896	COL1A1
GO:0014067	negative regulation of phosphatidylinositol 3-kinase signaling	biological_process	1	413	9	17020	0.198392	0.415416	4.57896	SERPINE2
GO:0017144	drug metabolic process	biological_process	1	413	9	17020	0.198392	0.415416	4.57896	LOC108633281
GO:0030042	actin filament depolymerization	biological_process	1	413	9	17020	0.198392	0.415416	4.57896	CFL1
GO:0030214	hyaluronan catabolic process	biological_process	1	413	9	17020	0.198392	0.415416	4.57896	CD44
GO:0031581	hemidesmosome assembly	biological_process	1	413	9	17020	0.198392	0.415416	4.57896	PLEC
GO:0031669	cellular response to nutrient levels	biological_process	1	413	9	17020	0.198392	0.415416	4.57896	EIF4G1
GO:0032469	endoplasmic reticulum calcium ion homeostasis	biological_process	1	413	9	17020	0.198392	0.415416	4.57896	TMBIM6
GO:0032695	negative regulation of interleukin-12 production	biological_process	1	413	9	17020	0.198392	0.415416	4.57896	IRAK3
GO:0032715	negative regulation of interleukin-6 production	biological_process	1	413	9	17020	0.198392	0.415416	4.57896	IRAK3
GO:0032727	positive regulation of interferon-alpha production	biological_process	1	413	9	17020	0.198392	0.415416	4.57896	IRF3
GO:0033234	negative regulation of protein sumoylation	biological_process	1	413	9	17020	0.198392	0.415416	4.57896	PARK7
GO:0033344	cholesterol efflux	biological_process	1	413	9	17020	0.198392	0.415416	4.57896	NPC2
GO:0033539	fatty acid beta-oxidation using acyl-CoA dehydrogenase	biological_process	1	413	9	17020	0.198392	0.415416	4.57896	ETFA
GO:0035456	response to interferon-beta	biological_process	1	413	9	17020	0.198392	0.415416	4.57896	LOC102180655
GO:0042953	lipoprotein transport	biological_process	1	413	9	17020	0.198392	0.415416	4.57896	LRP1
GO:0045651	positive regulation of macrophage differentiation	biological_process	1	413	9	17020	0.198392	0.415416	4.57896	CSF1
GO:0046475	glycerophospholipid catabolic process	biological_process	1	413	9	17020	0.198392	0.415416	4.57896	PRDX6
GO:0046579	positive regulation of Ras protein signal transduction	biological_process	1	413	9	17020	0.198392	0.415416	4.57896	CSF1
GO:0046834	lipid phosphorylation	biological_process	1	413	9	17020	0.198392	0.415416	4.57896	DGKQ
GO:0060749	mammary gland alveolus development	biological_process	1	413	9	17020	0.198392	0.415416	4.57896	AGAP2
GO:0061036	positive regulation of cartilage development	biological_process	1	413	9	17020	0.198392	0.415416	4.57896	BMP1
GO:0061418	regulation of transcription from RNA polymerase II promoter in response to hypoxia	biological_process	1	413	9	17020	0.198392	0.415416	4.57896	EPAS1
GO:0071243	cellular response to arsenic-containing substance	biological_process	1	413	9	17020	0.198392	0.415416	4.57896	HMOX1
GO:0071380	cellular response to prostaglandin E stimulus	biological_process	1	413	9	17020	0.198392	0.415416	4.57896	GNB1
GO:0071621	granulocyte chemotaxis	biological_process	1	413	9	17020	0.198392	0.415416	4.57896	ANXA1
GO:0097194	execution phase of apoptosis	biological_process	1	413	9	17020	0.198392	0.415416	4.57896	STK24
GO:0099003	vesicle-mediated transport in synapse	biological_process	1	413	9	17020	0.198392	0.415416	4.57896	CLSTN1
GO:1900740	positive regulation of protein insertion into mitochondrial membrane involved in apoptotic signaling pathway	biological_process	1	413	9	17020	0.198392	0.415416	4.57896	YWHAZ
GO:1903672	positive regulation of sprouting angiogenesis	biological_process	1	413	9	17020	0.198392	0.415416	4.57896	PKM
GO:2000059	negative regulation of ubiquitin-dependent protein catabolic process	biological_process	1	413	9	17020	0.198392	0.415416	4.57896	RPS7
GO:0043010	camera-type eye development	biological_process	2	413	34	17020	0.199355	0.415416	2.42416	RCN1;FBN1
GO:0045860	positive regulation of protein kinase activity	biological_process	2	413	34	17020	0.199355	0.415416	2.42416	AGAP2;CSF1
GO:0070301	cellular response to hydrogen peroxide	biological_process	2	413	34	17020	0.199355	0.415416	2.42416	ANXA1;PARK7
GO:0007507	heart development	biological_process	5	413	128	17020	0.200315	0.416557	1.60979	GJA1;HEYL;MYL2;FBN1;ZFP36L1
GO:0034976	response to endoplasmic reticulum stress	biological_process	3	413	64	17020	0.202914	0.417929	1.93175	DDIT3;PDIA4;PDIA3
GO:0007157	heterophilic cell-cell adhesion via plasma membrane cell adhesion molecules	biological_process	2	413	35	17020	0.208262	0.417929	2.35489	DCHS1;CADM1
GO:0043161	proteasome-mediated ubiquitin-dependent protein catabolic process	biological_process	5	413	130	17020	0.208894	0.417929	1.58503	CUL3;PSMB5;DDIT3;PCBP2;UBE2D3
GO:0032869	cellular response to insulin stimulus	biological_process	3	413	65	17020	0.209202	0.417929	1.90203	RAB31;RAB13;ZFP36L1
GO:0043330	response to exogenous dsRNA	biological_process	3	413	65	17020	0.209202	0.417929	1.90203	DDX1;IRF3;IRAK3
GO:0007015	actin filament organization	biological_process	3	413	66	17020	0.215533	0.417929	1.87321	TPM2;LOC102182562;TPM3
GO:0009749	response to glucose	biological_process	2	413	36	17020	0.217209	0.417929	2.28948	LOC102187810;COL6A2
GO:0050727	regulation of inflammatory response	biological_process	2	413	36	17020	0.217209	0.417929	2.28948	ANXA1;PARK7
GO:0051781	positive regulation of cell division	biological_process	2	413	36	17020	0.217209	0.417929	2.28948	VEGFA;PTN
GO:0071260	cellular response to mechanical stimulus	biological_process	2	413	36	17020	0.217209	0.417929	2.28948	ANKRD1;COL1A1
GO:0001676	long-chain fatty acid metabolic process	biological_process	1	413	10	17020	0.217854	0.417929	4.12107	LOC102182233
GO:0001935	endothelial cell proliferation	biological_process	1	413	10	17020	0.217854	0.417929	4.12107	LOXL2
GO:0001954	positive regulation of cell-matrix adhesion	biological_process	1	413	10	17020	0.217854	0.417929	4.12107	CSF1
GO:0006122	mitochondrial electron transport, ubiquinol to cytochrome c	biological_process	1	413	10	17020	0.217854	0.417929	4.12107	LOC102176290
GO:0006541	glutamine metabolic process	biological_process	1	413	10	17020	0.217854	0.417929	4.12107	ASNS
GO:0006878	cellular copper ion homeostasis	biological_process	1	413	10	17020	0.217854	0.417929	4.12107	ARF1
GO:0007221	positive regulation of transcription of Notch receptor target	biological_process	1	413	10	17020	0.217854	0.417929	4.12107	SNW1
GO:0008015	blood circulation	biological_process	1	413	10	17020	0.217854	0.417929	4.12107	HCN4
GO:0019058	viral life cycle	biological_process	1	413	10	17020	0.217854	0.417929	4.12107	CHMP4B
GO:0022011	myelination in peripheral nervous system	biological_process	1	413	10	17020	0.217854	0.417929	4.12107	PARD3
GO:0030301	cholesterol transport	biological_process	1	413	10	17020	0.217854	0.417929	4.12107	NPC2
GO:0030325	adrenal gland development	biological_process	1	413	10	17020	0.217854	0.417929	4.12107	PDGFRA
GO:0031076	embryonic camera-type eye development	biological_process	1	413	10	17020	0.217854	0.417929	4.12107	NES
GO:0031115	negative regulation of microtubule polymerization	biological_process	1	413	10	17020	0.217854	0.417929	4.12107	MAPRE1
GO:0032233	positive regulation of actin filament bundle assembly	biological_process	1	413	10	17020	0.217854	0.417929	4.12107	FLNA
GO:0032964	collagen biosynthetic process	biological_process	1	413	10	17020	0.217854	0.417929	4.12107	COL1A1
GO:0034122	negative regulation of toll-like receptor signaling pathway	biological_process	1	413	10	17020	0.217854	0.417929	4.12107	IRAK3
GO:0034329	cell junction assembly	biological_process	1	413	10	17020	0.217854	0.417929	4.12107	FLNA
GO:0034969	histone arginine methylation	biological_process	1	413	10	17020	0.217854	0.417929	4.12107	PRMT1
GO:0035108	limb morphogenesis	biological_process	1	413	10	17020	0.217854	0.417929	4.12107	ASPH
GO:0035372	protein localization to microtubule	biological_process	1	413	10	17020	0.217854	0.417929	4.12107	MAPRE1
GO:0035455	response to interferon-alpha	biological_process	1	413	10	17020	0.217854	0.417929	4.12107	LOC102180655
GO:0043069	negative regulation of programmed cell death	biological_process	1	413	10	17020	0.217854	0.417929	4.12107	KANK2
GO:0043129	surfactant homeostasis	biological_process	1	413	10	17020	0.217854	0.417929	4.12107	EPAS1
GO:0043518	negative regulation of DNA damage response, signal transduction by p53 class mediator	biological_process	1	413	10	17020	0.217854	0.417929	4.12107	CD44
GO:0045445	myoblast differentiation	biological_process	1	413	10	17020	0.217854	0.417929	4.12107	ANKRD1
GO:0045582	positive regulation of T cell differentiation	biological_process	1	413	10	17020	0.217854	0.417929	4.12107	ZMIZ1
GO:0045653	negative regulation of megakaryocyte differentiation	biological_process	1	413	10	17020	0.217854	0.417929	4.12107	PRMT1
GO:0045745	positive regulation of G protein-coupled receptor signaling pathway	biological_process	1	413	10	17020	0.217854	0.417929	4.12107	C3
GO:0048747	muscle fiber development	biological_process	1	413	10	17020	0.217854	0.417929	4.12107	UCHL1
GO:0060314	regulation of ryanodine-sensitive calcium-release channel activity	biological_process	1	413	10	17020	0.217854	0.417929	4.12107	FKBP1A
GO:0060347	heart trabecula formation	biological_process	1	413	10	17020	0.217854	0.417929	4.12107	FKBP1A
GO:0061136	regulation of proteasomal protein catabolic process	biological_process	1	413	10	17020	0.217854	0.417929	4.12107	PSME2
GO:0080111	DNA demethylation	biological_process	1	413	10	17020	0.217854	0.417929	4.12107	ALKBH1
GO:0090051	negative regulation of cell migration involved in sprouting angiogenesis	biological_process	1	413	10	17020	0.217854	0.417929	4.12107	MMRN2
GO:0090181	regulation of cholesterol metabolic process	biological_process	1	413	10	17020	0.217854	0.417929	4.12107	DGKQ
GO:2000060	positive regulation of ubiquitin-dependent protein catabolic process	biological_process	1	413	10	17020	0.217854	0.417929	4.12107	LOC102182127
GO:2000353	positive regulation of endothelial cell apoptotic process	biological_process	1	413	10	17020	0.217854	0.417929	4.12107	LOC102175889
GO:2001238	positive regulation of extrinsic apoptotic signaling pathway	biological_process	1	413	10	17020	0.217854	0.417929	4.12107	ITM2C
GO:0001525	angiogenesis	biological_process	6	413	168	17020	0.224375	0.428257	1.47181	ACKR3;FAP;VEGFA;SAT1;EPAS1;FN1
GO:0007389	pattern specification process	biological_process	2	413	37	17020	0.226189	0.428257	2.2276	DCHS1;ASPH
GO:1901224	positive regulation of NIK/NF-kappaB signaling	biological_process	2	413	37	17020	0.226189	0.428257	2.2276	ACTN4;SASH1
GO:0010629	negative regulation of gene expression	biological_process	5	413	134	17020	0.226398	0.428257	1.53771	GJA1;SLIT3;RACK1;PARK7;DGKQ
GO:0001933	negative regulation of protein phosphorylation	biological_process	3	413	68	17020	0.228311	0.428257	1.81812	FKBP1A;CORO1C;CDK5RAP3
GO:0045766	positive regulation of angiogenesis	biological_process	3	413	69	17020	0.234753	0.428257	1.79177	CHI3L1;VEGFA;SASH1
GO:0006612	protein targeting to membrane	biological_process	2	413	38	17020	0.235195	0.428257	2.16898	PARD3;MYO1C
GO:0060395	SMAD protein signal transduction	biological_process	2	413	38	17020	0.235195	0.428257	2.16898	SUB1;VIM
GO:0000463	maturation of LSU-rRNA from tricistronic rRNA transcript (SSU-rRNA, 5.8S rRNA, LSU-rRNA)	biological_process	1	413	11	17020	0.236845	0.428257	3.74642	RPL35
GO:0001502	cartilage condensation	biological_process	1	413	11	17020	0.236845	0.428257	3.74642	BMP1
GO:0001892	embryonic placenta development	biological_process	1	413	11	17020	0.236845	0.428257	3.74642	EPAS1
GO:0002042	cell migration involved in sprouting angiogenesis	biological_process	1	413	11	17020	0.236845	0.428257	3.74642	MMRN2
GO:0003180	aortic valve morphogenesis	biological_process	1	413	11	17020	0.236845	0.428257	3.74642	SLIT3
GO:0006013	mannose metabolic process	biological_process	1	413	11	17020	0.236845	0.428257	3.74642	MAN2B1
GO:0006111	regulation of gluconeogenesis	biological_process	1	413	11	17020	0.236845	0.428257	3.74642	DGKQ
GO:0006342	chromatin silencing	biological_process	1	413	11	17020	0.236845	0.428257	3.74642	MORF4L1
GO:0007569	cell aging	biological_process	1	413	11	17020	0.236845	0.428257	3.74642	ZMIZ1
GO:0009314	response to radiation	biological_process	1	413	11	17020	0.236845	0.428257	3.74642	JUNB
GO:0010390	histone monoubiquitination	biological_process	1	413	11	17020	0.236845	0.428257	3.74642	CTR9
GO:0010759	positive regulation of macrophage chemotaxis	biological_process	1	413	11	17020	0.236845	0.428257	3.74642	CSF1
GO:0014898	cardiac muscle hypertrophy in response to stress	biological_process	1	413	11	17020	0.236845	0.428257	3.74642	LOC106502520
GO:0016486	peptide hormone processing	biological_process	1	413	11	17020	0.236845	0.428257	3.74642	ECE1
GO:0016571	histone methylation	biological_process	1	413	11	17020	0.236845	0.428257	3.74642	PRMT1
GO:0030240	skeletal muscle thin filament assembly	biological_process	1	413	11	17020	0.236845	0.428257	3.74642	ACTA1
GO:0033674	positive regulation of kinase activity	biological_process	1	413	11	17020	0.236845	0.428257	3.74642	CD44
GO:0033962	cytoplasmic mRNA processing body assembly	biological_process	1	413	11	17020	0.236845	0.428257	3.74642	LSM14A
GO:0035050	embryonic heart tube development	biological_process	1	413	11	17020	0.236845	0.428257	3.74642	GJA1
GO:0039702	viral budding via host ESCRT complex	biological_process	1	413	11	17020	0.236845	0.428257	3.74642	CHMP4B
GO:0043922	negative regulation by host of viral transcription	biological_process	1	413	11	17020	0.236845	0.428257	3.74642	HMOX1
GO:0043923	positive regulation by host of viral transcription	biological_process	1	413	11	17020	0.236845	0.428257	3.74642	SNW1
GO:0045010	actin nucleation	biological_process	1	413	11	17020	0.236845	0.428257	3.74642	GSN
GO:0045647	negative regulation of erythrocyte differentiation	biological_process	1	413	11	17020	0.236845	0.428257	3.74642	ZFP36L1
GO:0045824	negative regulation of innate immune response	biological_process	1	413	11	17020	0.236845	0.428257	3.74642	IRAK3
GO:0048514	blood vessel morphogenesis	biological_process	1	413	11	17020	0.236845	0.428257	3.74642	GJA1
GO:0048870	cell motility	biological_process	1	413	11	17020	0.236845	0.428257	3.74642	ACTB
GO:0051168	nuclear export	biological_process	1	413	11	17020	0.236845	0.428257	3.74642	HNRNPA1
GO:0051170	import into nucleus	biological_process	1	413	11	17020	0.236845	0.428257	3.74642	HNRNPA1
GO:0051895	negative regulation of focal adhesion assembly	biological_process	1	413	11	17020	0.236845	0.428257	3.74642	CORO1C
GO:0055075	potassium ion homeostasis	biological_process	1	413	11	17020	0.236845	0.428257	3.74642	KCNJ10
GO:0060315	negative regulation of ryanodine-sensitive calcium-release channel activity	biological_process	1	413	11	17020	0.236845	0.428257	3.74642	FKBP1A
GO:0060394	negative regulation of pathway-restricted SMAD protein phosphorylation	biological_process	1	413	11	17020	0.236845	0.428257	3.74642	STRAP
GO:0071360	cellular response to exogenous dsRNA	biological_process	1	413	11	17020	0.236845	0.428257	3.74642	COLEC12
GO:0090161	Golgi ribbon formation	biological_process	1	413	11	17020	0.236845	0.428257	3.74642	OPTN
GO:0098789	pre-mRNA cleavage required for polyadenylation	biological_process	1	413	11	17020	0.236845	0.428257	3.74642	CPSF6
GO:0006338	chromatin remodeling	biological_process	3	413	71	17020	0.24773	0.441145	1.7413	MORF4L1;BAZ1B;BAZ2B
GO:0030334	regulation of cell migration	biological_process	3	413	71	17020	0.24773	0.441145	1.7413	FLNA;LOC102182562;SERPINE2
GO:0008284	positive regulation of cell proliferation	biological_process	10	413	320	17020	0.251385	0.441145	1.28783	DPP4;PDGFRA;EIF4G1;TIMP1;CRLF1;PRMT1;RPS15A;RPS4X;PTN;CSF1
GO:0031398	positive regulation of protein ubiquitination	biological_process	2	413	40	17020	0.253259	0.441145	2.06053	FKBP1A;CDK5RAP3
GO:0032092	positive regulation of protein binding	biological_process	2	413	40	17020	0.253259	0.441145	2.06053	FKBP1A;LRP1
GO:0042149	cellular response to glucose starvation	biological_process	2	413	40	17020	0.253259	0.441145	2.06053	ASNS;HNRNPA1
GO:0006915	apoptotic process	biological_process	12	413	395	17020	0.253377	0.441145	1.25197	CHI3L1;RAD21;DDIT3;ELMO2;MTCH1;LGALS1;HMOX1;KANK2;SAP30BP;ZFP36L1;CKAP2;UBE2D3
GO:0000038	very long-chain fatty acid metabolic process	biological_process	1	413	12	17020	0.255375	0.441145	3.43422	LOC102182233
GO:0001736	establishment of planar polarity	biological_process	1	413	12	17020	0.255375	0.441145	3.43422	DCHS1
GO:0007051	spindle organization	biological_process	1	413	12	17020	0.255375	0.441145	3.43422	CHD3
GO:0007213	G protein-coupled acetylcholine receptor signaling pathway	biological_process	1	413	12	17020	0.255375	0.441145	3.43422	GNB1
GO:0007250	activation of NF-kappaB-inducing kinase activity	biological_process	1	413	12	17020	0.255375	0.441145	3.43422	CHI3L1
GO:0007259	JAK-STAT cascade	biological_process	1	413	12	17020	0.255375	0.441145	3.43422	CTR9
GO:0014002	astrocyte development	biological_process	1	413	12	17020	0.255375	0.441145	3.43422	VIM
GO:0030239	myofibril assembly	biological_process	1	413	12	17020	0.255375	0.441145	3.43422	LOC106502520
GO:0030449	regulation of complement activation	biological_process	1	413	12	17020	0.255375	0.441145	3.43422	C1R
GO:0033169	histone H3-K9 demethylation	biological_process	1	413	12	17020	0.255375	0.441145	3.43422	KDM3B
GO:0042246	tissue regeneration	biological_process	1	413	12	17020	0.255375	0.441145	3.43422	NOTCH3
GO:0045736	negative regulation of cyclin-dependent protein serine/threonine kinase activity	biological_process	1	413	12	17020	0.255375	0.441145	3.43422	IPO7
GO:0046597	negative regulation of viral entry into host cell	biological_process	1	413	12	17020	0.255375	0.441145	3.43422	LOC102180655
GO:0046716	muscle cell cellular homeostasis	biological_process	1	413	12	17020	0.255375	0.441145	3.43422	PGK1
GO:0048024	regulation of mRNA splicing, via spliceosome	biological_process	1	413	12	17020	0.255375	0.441145	3.43422	SON
GO:0048245	eosinophil chemotaxis	biological_process	1	413	12	17020	0.255375	0.441145	3.43422	LOC102175889
GO:0050790	regulation of catalytic activity	biological_process	1	413	12	17020	0.255375	0.441145	3.43422	CTSB
GO:0050930	induction of positive chemotaxis	biological_process	1	413	12	17020	0.255375	0.441145	3.43422	VEGFA
GO:0051899	membrane depolarization	biological_process	1	413	12	17020	0.255375	0.441145	3.43422	PARK7
GO:0060384	innervation	biological_process	1	413	12	17020	0.255375	0.441145	3.43422	SERPINE2
GO:0061014	positive regulation of mRNA catabolic process	biological_process	1	413	12	17020	0.255375	0.441145	3.43422	KHSRP
GO:0097150	neuronal stem cell population maintenance	biological_process	1	413	12	17020	0.255375	0.441145	3.43422	PRRX1
GO:0098719	sodium ion import across plasma membrane	biological_process	1	413	12	17020	0.255375	0.441145	3.43422	HCN4
GO:0099175	regulation of postsynapse organization	biological_process	1	413	12	17020	0.255375	0.441145	3.43422	HSPA8
GO:2000249	regulation of actin cytoskeleton reorganization	biological_process	1	413	12	17020	0.255375	0.441145	3.43422	PDGFRA
GO:2000679	positive regulation of transcription regulatory region DNA binding	biological_process	1	413	12	17020	0.255375	0.441145	3.43422	PARK7
GO:2001224	positive regulation of neuron migration	biological_process	1	413	12	17020	0.255375	0.441145	3.43422	FLNA
GO:0043066	negative regulation of apoptotic process	biological_process	10	413	323	17020	0.260313	0.44859	1.27587	AGAP2;PDGFRA;FLNA;ASNS;IER3;HNRNPK;LOC102181552;YWHAZ;CD44;SON
GO:0006879	cellular iron ion homeostasis	biological_process	2	413	41	17020	0.262305	0.450584	2.01028	HMOX1;TFRC
GO:0031647	regulation of protein stability	biological_process	2	413	42	17020	0.271353	0.450584	1.96241	HSPA8;ASPH
GO:0006366	transcription by RNA polymerase II	biological_process	5	413	144	17020	0.271847	0.450584	1.43093	SSRP1;SUPT16H;CTR9;EPAS1;BTF3
GO:0001824	blastocyst development	biological_process	1	413	13	17020	0.273456	0.450584	3.17005	CAPN2
GO:0010458	exit from mitosis	biological_process	1	413	13	17020	0.273456	0.450584	3.17005	CHMP4B
GO:0016024	CDP-diacylglycerol biosynthetic process	biological_process	1	413	13	17020	0.273456	0.450584	3.17005	GPAT4
GO:0023019	signal transduction involved in regulation of gene expression	biological_process	1	413	13	17020	0.273456	0.450584	3.17005	PDGFRA
GO:0030595	leukocyte chemotaxis	biological_process	1	413	13	17020	0.273456	0.450584	3.17005	LOC102181582
GO:0031018	endocrine pancreas development	biological_process	1	413	13	17020	0.273456	0.450584	3.17005	ANXA1
GO:0031110	regulation of microtubule polymerization or depolymerization	biological_process	1	413	13	17020	0.273456	0.450584	3.17005	MAPRE1
GO:0032515	negative regulation of phosphoprotein phosphatase activity	biological_process	1	413	13	17020	0.273456	0.450584	3.17005	FKBP1A
GO:0032781	positive regulation of ATPase activity	biological_process	1	413	13	17020	0.273456	0.450584	3.17005	MYL4
GO:0033572	transferrin transport	biological_process	1	413	13	17020	0.273456	0.450584	3.17005	TFRC
GO:0034612	response to tumor necrosis factor	biological_process	1	413	13	17020	0.273456	0.450584	3.17005	CHI3L1
GO:0035024	negative regulation of Rho protein signal transduction	biological_process	1	413	13	17020	0.273456	0.450584	3.17005	KANK1
GO:0036258	multivesicular body assembly	biological_process	1	413	13	17020	0.273456	0.450584	3.17005	CHMP4B
GO:0045055	regulated exocytosis	biological_process	1	413	13	17020	0.273456	0.450584	3.17005	RAB31
GO:0045056	transcytosis	biological_process	1	413	13	17020	0.273456	0.450584	3.17005	LRP1
GO:0045577	regulation of B cell differentiation	biological_process	1	413	13	17020	0.273456	0.450584	3.17005	ZFP36L1
GO:0045638	negative regulation of myeloid cell differentiation	biological_process	1	413	13	17020	0.273456	0.450584	3.17005	CTR9
GO:0045672	positive regulation of osteoclast differentiation	biological_process	1	413	13	17020	0.273456	0.450584	3.17005	CSF1
GO:0046718	viral entry into host cell	biological_process	1	413	13	17020	0.273456	0.450584	3.17005	CTSB
GO:0048557	embryonic digestive tract morphogenesis	biological_process	1	413	13	17020	0.273456	0.450584	3.17005	PDGFRA
GO:0048739	cardiac muscle fiber development	biological_process	1	413	13	17020	0.273456	0.450584	3.17005	LOC106502520
GO:0060292	long-term synaptic depression	biological_process	1	413	13	17020	0.273456	0.450584	3.17005	ARF1
GO:0061952	midbody abscission	biological_process	1	413	13	17020	0.273456	0.450584	3.17005	CHMP4B
GO:0071168	protein localization to chromatin	biological_process	1	413	13	17020	0.273456	0.450584	3.17005	RAD21
GO:0071353	cellular response to interleukin-4	biological_process	1	413	13	17020	0.273456	0.450584	3.17005	LOC102178700
GO:0071404	cellular response to low-density lipoprotein particle stimulus	biological_process	1	413	13	17020	0.273456	0.450584	3.17005	ITGB1
GO:0071880	adenylate cyclase-activating adrenergic receptor signaling pathway	biological_process	1	413	13	17020	0.273456	0.450584	3.17005	LOC102188874
GO:0090162	establishment of epithelial cell polarity	biological_process	1	413	13	17020	0.273456	0.450584	3.17005	PARD3
GO:0097421	liver regeneration	biological_process	1	413	13	17020	0.273456	0.450584	3.17005	RPL19
GO:1902902	negative regulation of autophagosome assembly	biological_process	1	413	13	17020	0.273456	0.450584	3.17005	CHMP4B
GO:0030593	neutrophil chemotaxis	biological_process	2	413	43	17020	0.280398	0.461203	1.91677	LOC102181582;LOC102175889
GO:0031532	actin cytoskeleton reorganization	biological_process	2	413	44	17020	0.289433	0.461239	1.87321	FLNA;ANXA1
GO:0070936	protein K48-linked ubiquitination	biological_process	2	413	44	17020	0.289433	0.461239	1.87321	TTC3;UBE2D3
GO:0071347	cellular response to interleukin-1	biological_process	2	413	44	17020	0.289433	0.461239	1.87321	ANKRD1;LOC102175889
GO:0006337	nucleosome disassembly	biological_process	1	413	14	17020	0.2911	0.461239	2.94362	SUPT16H
GO:0006699	bile acid biosynthetic process	biological_process	1	413	14	17020	0.2911	0.461239	2.94362	OSBPL2
GO:0007062	sister chromatid cohesion	biological_process	1	413	14	17020	0.2911	0.461239	2.94362	RAD21
GO:0030511	positive regulation of transforming growth factor beta receptor signaling pathway	biological_process	1	413	14	17020	0.2911	0.461239	2.94362	SNW1
GO:0032508	DNA duplex unwinding	biological_process	1	413	14	17020	0.2911	0.461239	2.94362	DDX1
GO:0032897	negative regulation of viral transcription	biological_process	1	413	14	17020	0.2911	0.461239	2.94362	LOC102180655
GO:0042098	T cell proliferation	biological_process	1	413	14	17020	0.2911	0.461239	2.94362	FKBP1A
GO:0042476	odontogenesis	biological_process	1	413	14	17020	0.2911	0.461239	2.94362	LAMB1
GO:0043434	response to peptide hormone	biological_process	1	413	14	17020	0.2911	0.461239	2.94362	ANXA1
GO:0043523	regulation of neuron apoptotic process	biological_process	1	413	14	17020	0.2911	0.461239	2.94362	PARK7
GO:0043968	histone H2A acetylation	biological_process	1	413	14	17020	0.2911	0.461239	2.94362	MORF4L1
GO:0045216	cell-cell junction organization	biological_process	1	413	14	17020	0.2911	0.461239	2.94362	GJA1
GO:0045664	regulation of neuron differentiation	biological_process	1	413	14	17020	0.2911	0.461239	2.94362	CDK5RAP3
GO:0048169	regulation of long-term neuronal synaptic plasticity	biological_process	1	413	14	17020	0.2911	0.461239	2.94362	KCNJ10
GO:0048565	digestive tract development	biological_process	1	413	14	17020	0.2911	0.461239	2.94362	DCHS1
GO:0050807	regulation of synapse organization	biological_process	1	413	14	17020	0.2911	0.461239	2.94362	TUBB
GO:0055003	cardiac myofibril assembly	biological_process	1	413	14	17020	0.2911	0.461239	2.94362	PDGFRA
GO:0055008	cardiac muscle tissue morphogenesis	biological_process	1	413	14	17020	0.2911	0.461239	2.94362	ANKRD1
GO:0060716	labyrinthine layer blood vessel development	biological_process	1	413	14	17020	0.2911	0.461239	2.94362	JUNB
GO:0070371	ERK1 and ERK2 cascade	biological_process	1	413	14	17020	0.2911	0.461239	2.94362	ZFP36L1
GO:0071276	cellular response to cadmium ion	biological_process	1	413	14	17020	0.2911	0.461239	2.94362	HMOX1
GO:0090102	cochlea development	biological_process	1	413	14	17020	0.2911	0.461239	2.94362	DCHS1
GO:1900153	positive regulation of nuclear-transcribed mRNA catabolic process, deadenylation-dependent decay	biological_process	1	413	14	17020	0.2911	0.461239	2.94362	ZFP36L1
GO:1901673	regulation of mitotic spindle assembly	biological_process	1	413	14	17020	0.2911	0.461239	2.94362	CHMP4B
GO:1901741	positive regulation of myoblast fusion	biological_process	1	413	14	17020	0.2911	0.461239	2.94362	EHD1
GO:0044267	cellular protein metabolic process	biological_process	2	413	45	17020	0.298455	0.472087	1.83158	RCN1;CSF1
GO:0006357	regulation of transcription by RNA polymerase II	biological_process	9	413	299	17020	0.302585	0.472395	1.24045	SUB1;SNW1;CHD3;EPAS1;ANKRD1;BAZ1B;BAZ2B;CHD2;DGKQ
GO:0006631	fatty acid metabolic process	biological_process	2	413	46	17020	0.307458	0.472395	1.79177	C3;LOC102182233
GO:0006898	receptor-mediated endocytosis	biological_process	2	413	46	17020	0.307458	0.472395	1.79177	PDLIM7;LRP1
GO:0008543	fibroblast growth factor receptor signaling pathway	biological_process	2	413	46	17020	0.307458	0.472395	1.79177	HNRNPA1;HNRNPM
GO:0000375	RNA splicing, via transesterification reactions	biological_process	1	413	15	17020	0.308316	0.472395	2.74738	DDX23
GO:0001937	negative regulation of endothelial cell proliferation	biological_process	1	413	15	17020	0.308316	0.472395	2.74738	SPARC
GO:0002053	positive regulation of mesenchymal cell proliferation	biological_process	1	413	15	17020	0.308316	0.472395	2.74738	PRRX1
GO:0006120	mitochondrial electron transport, NADH to ubiquinone	biological_process	1	413	15	17020	0.308316	0.472395	2.74738	NDUFV2
GO:0006665	sphingolipid metabolic process	biological_process	1	413	15	17020	0.308316	0.472395	2.74738	PSAP
GO:0006968	cellular defense response	biological_process	1	413	15	17020	0.308316	0.472395	2.74738	LSP1
GO:0006997	nucleus organization	biological_process	1	413	15	17020	0.308316	0.472395	2.74738	CHMP4B
GO:0007585	respiratory gaseous exchange	biological_process	1	413	15	17020	0.308316	0.472395	2.74738	SFTPC
GO:0014911	positive regulation of smooth muscle cell migration	biological_process	1	413	15	17020	0.308316	0.472395	2.74738	LOC102182562
GO:0030500	regulation of bone mineralization	biological_process	1	413	15	17020	0.308316	0.472395	2.74738	GJA1
GO:0031334	positive regulation of protein complex assembly	biological_process	1	413	15	17020	0.308316	0.472395	2.74738	VEGFA
GO:0033137	negative regulation of peptidyl-serine phosphorylation	biological_process	1	413	15	17020	0.308316	0.472395	2.74738	RACK1
GO:0036342	post-anal tail morphogenesis	biological_process	1	413	15	17020	0.308316	0.472395	2.74738	DCHS1
GO:0042542	response to hydrogen peroxide	biological_process	1	413	15	17020	0.308316	0.472395	2.74738	STK24
GO:0042771	intrinsic apoptotic signaling pathway in response to DNA damage by p53 class mediator	biological_process	1	413	15	17020	0.308316	0.472395	2.74738	SNW1
GO:0043950	positive regulation of cAMP-mediated signaling	biological_process	1	413	15	17020	0.308316	0.472395	2.74738	LOC102188874
GO:0045197	establishment or maintenance of epithelial cell apical/basal polarity	biological_process	1	413	15	17020	0.308316	0.472395	2.74738	PARD3
GO:0045861	negative regulation of proteolysis	biological_process	1	413	15	17020	0.308316	0.472395	2.74738	SERPINE2
GO:0045954	positive regulation of natural killer cell mediated cytotoxicity	biological_process	1	413	15	17020	0.308316	0.472395	2.74738	CADM1
GO:0048260	positive regulation of receptor-mediated endocytosis	biological_process	1	413	15	17020	0.308316	0.472395	2.74738	HNRNPK
GO:0050715	positive regulation of cytokine secretion	biological_process	1	413	15	17020	0.308316	0.472395	2.74738	GAPDH
GO:0071158	positive regulation of cell cycle arrest	biological_process	1	413	15	17020	0.308316	0.472395	2.74738	FAP
GO:0080182	histone H3-K4 trimethylation	biological_process	1	413	15	17020	0.308316	0.472395	2.74738	CTR9
GO:0070374	positive regulation of ERK1 and ERK2 cascade	biological_process	5	413	152	17020	0.309487	0.473798	1.35561	ACKR3;CHI3L1;PDGFRA;CD44;LOC102175889
GO:0042127	regulation of cell proliferation	biological_process	3	413	81	17020	0.313821	0.479643	1.52632	PLAU;SAT1;ANXA1
GO:0006302	double-strand break repair	biological_process	2	413	47	17020	0.316439	0.481267	1.75364	RAD21;DDX1
GO:0006919	activation of cysteine-type endopeptidase activity involved in apoptotic process	biological_process	2	413	47	17020	0.316439	0.481267	1.75364	MTCH1;RACK1
GO:0050804	modulation of chemical synaptic transmission	biological_process	2	413	47	17020	0.316439	0.481267	1.75364	CDH11;LOC102172952
GO:0120162	positive regulation of cold-induced thermogenesis	biological_process	2	413	47	17020	0.316439	0.481267	1.75364	GJA1;EPAS1
GO:0001974	blood vessel remodeling	biological_process	1	413	16	17020	0.325115	0.483017	2.57567	EPAS1
GO:0006913	nucleocytoplasmic transport	biological_process	1	413	16	17020	0.325115	0.483017	2.57567	ANP32A
GO:0007223	Wnt signaling pathway, calcium modulating pathway	biological_process	1	413	16	17020	0.325115	0.483017	2.57567	GNB1
GO:0007369	gastrulation	biological_process	1	413	16	17020	0.325115	0.483017	2.57567	RACK1
GO:0010719	negative regulation of epithelial to mesenchymal transition	biological_process	1	413	16	17020	0.325115	0.483017	2.57567	STRAP
GO:0010824	regulation of centrosome duplication	biological_process	1	413	16	17020	0.325115	0.483017	2.57567	CHMP4B
GO:0016584	nucleosome positioning	biological_process	1	413	16	17020	0.325115	0.483017	2.57567	LOC102185508
GO:0022617	extracellular matrix disassembly	biological_process	1	413	16	17020	0.325115	0.483017	2.57567	BMP1
GO:0030705	cytoskeleton-dependent intracellular transport	biological_process	1	413	16	17020	0.325115	0.483017	2.57567	LOC102178700
GO:0032332	positive regulation of chondrocyte differentiation	biological_process	1	413	16	17020	0.325115	0.483017	2.57567	LOXL2
GO:0034394	protein localization to cell surface	biological_process	1	413	16	17020	0.325115	0.483017	2.57567	FLNA
GO:0043627	response to estrogen	biological_process	1	413	16	17020	0.325115	0.483017	2.57567	ALDOA
GO:0046427	positive regulation of JAK-STAT cascade	biological_process	1	413	16	17020	0.325115	0.483017	2.57567	AGAP2
GO:0048147	negative regulation of fibroblast proliferation	biological_process	1	413	16	17020	0.325115	0.483017	2.57567	FTH1
GO:0048568	embryonic organ development	biological_process	1	413	16	17020	0.325115	0.483017	2.57567	ZFP36L1
GO:0048873	homeostasis of number of cells within a tissue	biological_process	1	413	16	17020	0.325115	0.483017	2.57567	CSF1
GO:0051493	regulation of cytoskeleton organization	biological_process	1	413	16	17020	0.325115	0.483017	2.57567	CAPN2
GO:0051894	positive regulation of focal adhesion assembly	biological_process	1	413	16	17020	0.325115	0.483017	2.57567	VEGFA
GO:0060307	regulation of ventricular cardiac muscle cell membrane repolarization	biological_process	1	413	16	17020	0.325115	0.483017	2.57567	GJA1
GO:1990403	embryonic brain development	biological_process	1	413	16	17020	0.325115	0.483017	2.57567	RPL10
GO:0002244	hematopoietic progenitor cell differentiation	biological_process	2	413	48	17020	0.325392	0.483017	1.71711	PDGFRA;EEF2
GO:0008104	protein localization	biological_process	2	413	48	17020	0.325392	0.483017	1.71711	RACK1;PARD3
GO:0007219	Notch signaling pathway	biological_process	3	413	84	17020	0.333815	0.493908	1.47181	SNW1;NOTCH3;HEYL
GO:0032088	negative regulation of NF-kappaB transcription factor activity	biological_process	2	413	49	17020	0.334315	0.493908	1.68207	IRAK3;CDK5RAP3
GO:0061024	membrane organization	biological_process	2	413	49	17020	0.334315	0.493908	1.68207	YWHAZ;ARPC3
GO:0006888	ER to Golgi vesicle-mediated transport	biological_process	4	413	121	17020	0.338202	0.493908	1.36234	CUL3;COPG1;SPTAN1;SPTBN1
GO:0007601	visual perception	biological_process	4	413	121	17020	0.338202	0.493908	1.36234	KCNJ10;EPAS1;COL1A1;LUM
GO:0030036	actin cytoskeleton organization	biological_process	4	413	121	17020	0.338202	0.493908	1.36234	AGAP2;PDLIM7;KANK1;CORO1C
GO:0001934	positive regulation of protein phosphorylation	biological_process	3	413	85	17020	0.340477	0.493908	1.45449	C3;VEGFA;RACK1
GO:0005975	carbohydrate metabolic process	biological_process	3	413	85	17020	0.340477	0.493908	1.45449	CHI3L1;LDHB;LDH-A
GO:0006479	protein methylation	biological_process	1	413	17	17020	0.341507	0.493908	2.42416	PRMT1
GO:0009725	response to hormone	biological_process	1	413	17	17020	0.341507	0.493908	2.42416	NOS3
GO:0030177	positive regulation of Wnt signaling pathway	biological_process	1	413	17	17020	0.341507	0.493908	2.42416	KANK1
GO:0032480	negative regulation of type I interferon production	biological_process	1	413	17	17020	0.341507	0.493908	2.42416	PCBP2
GO:0033077	T cell differentiation in thymus	biological_process	1	413	17	17020	0.341507	0.493908	2.42416	ZFP36L1
GO:0034614	cellular response to reactive oxygen species	biological_process	1	413	17	17020	0.341507	0.493908	2.42416	PDGFRA
GO:0035329	hippo signaling	biological_process	1	413	17	17020	0.341507	0.493908	2.42416	DCHS1
GO:0035924	cellular response to vascular endothelial growth factor stimulus	biological_process	1	413	17	17020	0.341507	0.493908	2.42416	ANXA1
GO:0043113	receptor clustering	biological_process	1	413	17	17020	0.341507	0.493908	2.42416	FLNA
GO:0045737	positive regulation of cyclin-dependent protein serine/threonine kinase activity	biological_process	1	413	17	17020	0.341507	0.493908	2.42416	CCNC
GO:0050905	neuromuscular process	biological_process	1	413	17	17020	0.341507	0.493908	2.42416	UCHL1
GO:0060964	regulation of gene silencing by miRNA	biological_process	1	413	17	17020	0.341507	0.493908	2.42416	EIF4G1
GO:0098586	cellular response to virus	biological_process	1	413	17	17020	0.341507	0.493908	2.42416	ARF1
GO:0032436	positive regulation of proteasomal ubiquitin-dependent protein catabolic process	biological_process	2	413	50	17020	0.343203	0.49559	1.64843	LOC102182127;RACK1
GO:0007266	Rho protein signal transduction	biological_process	2	413	51	17020	0.352053	0.504085	1.6161	ARHGDIA;COL1A2
GO:0051965	positive regulation of synapse assembly	biological_process	2	413	51	17020	0.352053	0.504085	1.6161	CLSTN1;THBS2
GO:0000380	alternative mRNA splicing, via spliceosome	biological_process	1	413	18	17020	0.357501	0.504085	2.28948	HNRNPM
GO:0001523	retinoid metabolic process	biological_process	1	413	18	17020	0.357501	0.504085	2.28948	LRP1
GO:0002476	antigen processing and presentation of endogenous peptide antigen via MHC class Ib	biological_process	1	413	18	17020	0.357501	0.504085	2.28948	LOC102171703
GO:0002755	MyD88-dependent toll-like receptor signaling pathway	biological_process	1	413	18	17020	0.357501	0.504085	2.28948	IRAK3
GO:0006957	complement activation, alternative pathway	biological_process	1	413	18	17020	0.357501	0.504085	2.28948	C3
GO:0006977	DNA damage response, signal transduction by p53 class mediator resulting in cell cycle arrest	biological_process	1	413	18	17020	0.357501	0.504085	2.28948	PRMT1
GO:0010800	positive regulation of peptidyl-threonine phosphorylation	biological_process	1	413	18	17020	0.357501	0.504085	2.28948	CHI3L1
GO:0016573	histone acetylation	biological_process	1	413	18	17020	0.357501	0.504085	2.28948	MORF4L1
GO:0032967	positive regulation of collagen biosynthetic process	biological_process	1	413	18	17020	0.357501	0.504085	2.28948	VIM
GO:0035735	intraciliary transport involved in cilium assembly	biological_process	1	413	18	17020	0.357501	0.504085	2.28948	KIF17
GO:0045104	intermediate filament cytoskeleton organization	biological_process	1	413	18	17020	0.357501	0.504085	2.28948	PLEC
GO:0045662	negative regulation of myoblast differentiation	biological_process	1	413	18	17020	0.357501	0.504085	2.28948	DDIT3
GO:0045815	positive regulation of gene expression, epigenetic	biological_process	1	413	18	17020	0.357501	0.504085	2.28948	BAZ1B
GO:0045879	negative regulation of smoothened signaling pathway	biological_process	1	413	18	17020	0.357501	0.504085	2.28948	SERPINE2
GO:0046676	negative regulation of insulin secretion	biological_process	1	413	18	17020	0.357501	0.504085	2.28948	LOC102187810
GO:0051893	regulation of focal adhesion assembly	biological_process	1	413	18	17020	0.357501	0.504085	2.28948	CORO1C
GO:0051966	regulation of synaptic transmission, glutamatergic	biological_process	1	413	18	17020	0.357501	0.504085	2.28948	SERPINE2
GO:0097193	intrinsic apoptotic signaling pathway	biological_process	1	413	18	17020	0.357501	0.504085	2.28948	LOC102182127
GO:0072659	protein localization to plasma membrane	biological_process	4	413	125	17020	0.360292	0.506515	1.31874	FLNA;DCHS1;SPTBN1;RAB13
GO:0030307	positive regulation of cell growth	biological_process	2	413	52	17020	0.360861	0.506515	1.58503	EIF4G1;EIF4G2
GO:0043123	positive regulation of I-kappaB kinase/NF-kappaB signaling	biological_process	4	413	126	17020	0.365815	0.510208	1.30827	GJA1;FKBP1A;DDX1;FLNA
GO:0007179	transforming growth factor beta receptor signaling pathway	biological_process	2	413	53	17020	0.369624	0.510208	1.55512	PARD3;COL1A2
GO:0016236	macroautophagy	biological_process	2	413	53	17020	0.369624	0.510208	1.55512	CHMP4B;MTMR14
GO:0001662	behavioral fear response	biological_process	1	413	19	17020	0.373109	0.510208	2.16898	EIF4G1
GO:0001835	blastocyst hatching	biological_process	1	413	19	17020	0.373109	0.510208	2.16898	CTR9
GO:0001837	epithelial to mesenchymal transition	biological_process	1	413	19	17020	0.373109	0.510208	2.16898	LOXL2
GO:0006369	termination of RNA polymerase II transcription	biological_process	1	413	19	17020	0.373109	0.510208	2.16898	SSU72
GO:0006637	acyl-CoA metabolic process	biological_process	1	413	19	17020	0.373109	0.510208	2.16898	LOC102182233
GO:0009966	regulation of signal transduction	biological_process	1	413	19	17020	0.373109	0.510208	2.16898	MTCH1
GO:0010033	response to organic substance	biological_process	1	413	19	17020	0.373109	0.510208	2.16898	JUNB
GO:0032211	negative regulation of telomere maintenance via telomerase	biological_process	1	413	19	17020	0.373109	0.510208	2.16898	HNRNPA1
GO:0032720	negative regulation of tumor necrosis factor production	biological_process	1	413	19	17020	0.373109	0.510208	2.16898	IRAK3
GO:0034067	protein localization to Golgi apparatus	biological_process	1	413	19	17020	0.373109	0.510208	2.16898	OPTN
GO:0042307	positive regulation of protein import into nucleus	biological_process	1	413	19	17020	0.373109	0.510208	2.16898	FLNA
GO:0045648	positive regulation of erythrocyte differentiation	biological_process	1	413	19	17020	0.373109	0.510208	2.16898	PRMT1
GO:0045807	positive regulation of endocytosis	biological_process	1	413	19	17020	0.373109	0.510208	2.16898	LRP1
GO:0048247	lymphocyte chemotaxis	biological_process	1	413	19	17020	0.373109	0.510208	2.16898	LOC102175889
GO:0048469	cell maturation	biological_process	1	413	19	17020	0.373109	0.510208	2.16898	EPAS1
GO:0048741	skeletal muscle fiber development	biological_process	1	413	19	17020	0.373109	0.510208	2.16898	ACTA1
GO:0050482	arachidonic acid secretion	biological_process	1	413	19	17020	0.373109	0.510208	2.16898	ANXA1
GO:0050806	positive regulation of synaptic transmission	biological_process	1	413	19	17020	0.373109	0.510208	2.16898	CLSTN1
GO:2001240	negative regulation of extrinsic apoptotic signaling pathway in absence of ligand	biological_process	1	413	19	17020	0.373109	0.510208	2.16898	AGAP2
GO:0001764	neuron migration	biological_process	3	413	90	17020	0.373679	0.510237	1.37369	GJA1;ALKBH1;LOC102172952
GO:0001707	mesoderm formation	biological_process	1	413	20	17020	0.388337	0.523706	2.06053	GPI
GO:0001958	endochondral ossification	biological_process	1	413	20	17020	0.388337	0.523706	2.06053	COL1A1
GO:0007584	response to nutrient	biological_process	1	413	20	17020	0.388337	0.523706	2.06053	PLEC
GO:0016239	positive regulation of macroautophagy	biological_process	1	413	20	17020	0.388337	0.523706	2.06053	HMOX1
GO:0019933	cAMP-mediated signaling	biological_process	1	413	20	17020	0.388337	0.523706	2.06053	DGKQ
GO:0032728	positive regulation of interferon-beta production	biological_process	1	413	20	17020	0.388337	0.523706	2.06053	IRF3
GO:1901998	toxin transport	biological_process	1	413	20	17020	0.388337	0.523706	2.06053	CCT3
GO:0001657	ureteric bud development	biological_process	1	413	21	17020	0.403197	0.538273	1.96241	CRLF1
GO:0009060	aerobic respiration	biological_process	1	413	21	17020	0.403197	0.538273	1.96241	LOC102176290
GO:0010499	proteasomal ubiquitin-independent protein catabolic process	biological_process	1	413	21	17020	0.403197	0.538273	1.96241	PSMB5
GO:0030574	collagen catabolic process	biological_process	1	413	21	17020	0.403197	0.538273	1.96241	CTSB
GO:0043967	histone H4 acetylation	biological_process	1	413	21	17020	0.403197	0.538273	1.96241	MORF4L1
GO:0048008	platelet-derived growth factor receptor signaling pathway	biological_process	1	413	21	17020	0.403197	0.538273	1.96241	PDGFRA
GO:0000381	regulation of alternative mRNA splicing, via spliceosome	biological_process	2	413	57	17020	0.404171	0.539186	1.44599	NSRP1;HNRNPA1
GO:0043547	positive regulation of GTPase activity	biological_process	3	413	95	17020	0.406546	0.541575	1.30139	LOC102188874;RACK1;LOC102175889
GO:0007010	cytoskeleton organization	biological_process	3	413	96	17020	0.413062	0.547398	1.28783	ELMO2;LOC102175889;CFL1
GO:0001890	placenta development	biological_process	1	413	22	17020	0.417697	0.547398	1.87321	ALKBH1
GO:0006812	cation transport	biological_process	1	413	22	17020	0.417697	0.547398	1.87321	HCN4
GO:0006893	Golgi to plasma membrane transport	biological_process	1	413	22	17020	0.417697	0.547398	1.87321	ARF1
GO:0007528	neuromuscular junction development	biological_process	1	413	22	17020	0.417697	0.547398	1.87321	PDZRN3
GO:0032467	positive regulation of cytokinesis	biological_process	1	413	22	17020	0.417697	0.547398	1.87321	CUL3
GO:0034341	response to interferon-gamma	biological_process	1	413	22	17020	0.417697	0.547398	1.87321	LOC102180655
GO:0036498	IRE1-mediated unfolded protein response	biological_process	1	413	22	17020	0.417697	0.547398	1.87321	TLN1
GO:0045292	mRNA cis splicing, via spliceosome	biological_process	1	413	22	17020	0.417697	0.547398	1.87321	WBP4
GO:0045652	regulation of megakaryocyte differentiation	biological_process	1	413	22	17020	0.417697	0.547398	1.87321	PRMT1
GO:0046627	negative regulation of insulin receptor signaling pathway	biological_process	1	413	22	17020	0.417697	0.547398	1.87321	KANK1
GO:0048661	positive regulation of smooth muscle cell proliferation	biological_process	1	413	22	17020	0.417697	0.547398	1.87321	HMOX1
GO:0050769	positive regulation of neurogenesis	biological_process	1	413	22	17020	0.417697	0.547398	1.87321	SNW1
GO:0050919	negative chemotaxis	biological_process	1	413	22	17020	0.417697	0.547398	1.87321	SLIT3
GO:0070498	interleukin-1-mediated signaling pathway	biological_process	1	413	22	17020	0.417697	0.547398	1.87321	IRAK3
GO:1905606	regulation of presynapse assembly	biological_process	1	413	22	17020	0.417697	0.547398	1.87321	EIF4G1
GO:0000278	mitotic cell cycle	biological_process	3	413	97	17020	0.419555	0.549445	1.27456	LOC102178700;LOC102172952;NEK3
GO:0045732	positive regulation of protein catabolic process	biological_process	2	413	59	17020	0.421106	0.550699	1.39697	GJA1;LRP1
GO:0090263	positive regulation of canonical Wnt signaling pathway	biological_process	2	413	60	17020	0.42948	0.557287	1.37369	KANK1;COL1A1
GO:0000079	regulation of cyclin-dependent protein serine/threonine kinase activity	biological_process	1	413	23	17020	0.431845	0.557287	1.79177	CDK5RAP3
GO:0002931	response to ischemia	biological_process	1	413	23	17020	0.431845	0.557287	1.79177	UCHL1
GO:0005977	glycogen metabolic process	biological_process	1	413	23	17020	0.431845	0.557287	1.79177	PYGL
GO:0006513	protein monoubiquitination	biological_process	1	413	23	17020	0.431845	0.557287	1.79177	CUL3
GO:0031295	T cell costimulation	biological_process	1	413	23	17020	0.431845	0.557287	1.79177	DPP4
GO:0043392	negative regulation of DNA binding	biological_process	1	413	23	17020	0.431845	0.557287	1.79177	CTNNBIP1
GO:0043525	positive regulation of neuron apoptotic process	biological_process	1	413	23	17020	0.431845	0.557287	1.79177	DDIT3
GO:0043552	positive regulation of phosphatidylinositol 3-kinase activity	biological_process	1	413	23	17020	0.431845	0.557287	1.79177	PDGFRA
GO:0045597	positive regulation of cell differentiation	biological_process	1	413	23	17020	0.431845	0.557287	1.79177	JUNB
GO:0051881	regulation of mitochondrial membrane potential	biological_process	1	413	23	17020	0.431845	0.557287	1.79177	PARK7
GO:0071407	cellular response to organic cyclic compound	biological_process	1	413	23	17020	0.431845	0.557287	1.79177	LOC102175889
GO:0090314	positive regulation of protein targeting to membrane	biological_process	1	413	23	17020	0.431845	0.557287	1.79177	MYO1C
GO:0002088	lens development in camera-type eye	biological_process	1	413	24	17020	0.44565	0.567219	1.71711	GJA1
GO:0002474	antigen processing and presentation of peptide antigen via MHC class I	biological_process	1	413	24	17020	0.44565	0.567219	1.71711	LOC102171703
GO:0006654	phosphatidic acid biosynthetic process	biological_process	1	413	24	17020	0.44565	0.567219	1.71711	DGKQ
GO:0007163	establishment or maintenance of cell polarity	biological_process	1	413	24	17020	0.44565	0.567219	1.71711	PARD3
GO:0007566	embryo implantation	biological_process	1	413	24	17020	0.44565	0.567219	1.71711	LAMB1
GO:0014065	phosphatidylinositol 3-kinase signaling	biological_process	1	413	24	17020	0.44565	0.567219	1.71711	ZFP36L1
GO:0016575	histone deacetylation	biological_process	1	413	24	17020	0.44565	0.567219	1.71711	MORF4L1
GO:0030282	bone mineralization	biological_process	1	413	24	17020	0.44565	0.567219	1.71711	PTN
GO:0031032	actomyosin structure organization	biological_process	1	413	24	17020	0.44565	0.567219	1.71711	LOC102174891
GO:0031214	biomineral tissue development	biological_process	1	413	24	17020	0.44565	0.567219	1.71711	SPP1
GO:0051402	neuron apoptotic process	biological_process	1	413	24	17020	0.44565	0.567219	1.71711	GAPDH
GO:0016477	cell migration	biological_process	4	413	142	17020	0.453184	0.575624	1.16086	ITGB1;DCHS1;CD44;LAMB1
GO:0008285	negative regulation of cell proliferation	biological_process	6	413	223	17020	0.457121	0.576073	1.10881	GJA1;SLIT3;SERPINE2;KANK2;FTH1;ASPH
GO:0030216	keratinocyte differentiation	biological_process	1	413	25	17020	0.459121	0.576073	1.64843	ANXA1
GO:0030890	positive regulation of B cell proliferation	biological_process	1	413	25	17020	0.459121	0.576073	1.64843	TFRC
GO:0042110	T cell activation	biological_process	1	413	25	17020	0.459121	0.576073	1.64843	FKBP1A
GO:0045931	positive regulation of mitotic cell cycle	biological_process	1	413	25	17020	0.459121	0.576073	1.64843	ASNS
GO:0050714	positive regulation of protein secretion	biological_process	1	413	25	17020	0.459121	0.576073	1.64843	ANKRD1
GO:0050767	regulation of neurogenesis	biological_process	1	413	25	17020	0.459121	0.576073	1.64843	HEYL
GO:0061512	protein localization to cilium	biological_process	1	413	25	17020	0.459121	0.576073	1.64843	EHD1
GO:0070979	protein K11-linked ubiquitination	biological_process	1	413	25	17020	0.459121	0.576073	1.64843	UBE2D3
GO:0086091	regulation of heart rate by cardiac conduction	biological_process	1	413	25	17020	0.459121	0.576073	1.64843	HCN4
GO:0006260	DNA replication	biological_process	2	413	64	17020	0.462316	0.579299	1.28783	SSRP1;SUPT16H
GO:0051897	positive regulation of protein kinase B signaling	biological_process	2	413	64	17020	0.462316	0.579299	1.28783	CHI3L1;PDGFRA
GO:0007411	axon guidance	biological_process	4	413	144	17020	0.46387	0.580792	1.14474	SLIT3;PDLIM7;SPTAN1;SPTBN1
GO:0019722	calcium-mediated signaling	biological_process	2	413	65	17020	0.470351	0.580792	1.26802	ACKR3;CALM1
GO:0050830	defense response to Gram-positive bacterium	biological_process	2	413	65	17020	0.470351	0.580792	1.26802	MAP28;IL27RA
GO:0065003	protein-containing complex assembly	biological_process	2	413	65	17020	0.470351	0.580792	1.26802	PARD3;PPP2R1A
GO:0006508	proteolysis	biological_process	5	413	186	17020	0.472146	0.580792	1.10781	PLAU;CTSD;CAPN2;BMP1;ECE1
GO:0000387	spliceosomal snRNP assembly	biological_process	1	413	26	17020	0.472265	0.580792	1.58503	STRAP
GO:0006891	intra-Golgi vesicle-mediated transport	biological_process	1	413	26	17020	0.472265	0.580792	1.58503	COPG1
GO:0008219	cell death	biological_process	1	413	26	17020	0.472265	0.580792	1.58503	EIF4G2
GO:0009409	response to cold	biological_process	1	413	26	17020	0.472265	0.580792	1.58503	RBM3
GO:0031124	mRNA 3'-end processing	biological_process	1	413	26	17020	0.472265	0.580792	1.58503	SRSF11
GO:0034097	response to cytokine	biological_process	1	413	26	17020	0.472265	0.580792	1.58503	JUNB
GO:0042157	lipoprotein metabolic process	biological_process	1	413	26	17020	0.472265	0.580792	1.58503	LRP1
GO:0042271	susceptibility to natural killer cell mediated cytotoxicity	biological_process	1	413	26	17020	0.472265	0.580792	1.58503	CADM1
GO:0043507	positive regulation of JUN kinase activity	biological_process	1	413	26	17020	0.472265	0.580792	1.58503	SASH1
GO:0045880	positive regulation of smoothened signaling pathway	biological_process	1	413	26	17020	0.472265	0.580792	1.58503	PRRX1
GO:0048015	phosphatidylinositol-mediated signaling	biological_process	1	413	26	17020	0.472265	0.580792	1.58503	PDGFRA
GO:0050909	sensory perception of taste	biological_process	1	413	26	17020	0.472265	0.580792	1.58503	GNB1
GO:0015074	DNA integration	biological_process	1	413	27	17020	0.48509	0.594596	1.52632	BANF1
GO:0035725	sodium ion transmembrane transport	biological_process	1	413	27	17020	0.48509	0.594596	1.52632	HCN4
GO:0090307	mitotic spindle assembly	biological_process	1	413	27	17020	0.48509	0.594596	1.52632	FLNA
GO:0018108	peptidyl-tyrosine phosphorylation	biological_process	1	413	28	17020	0.497605	0.604351	1.47181	PDGFRA
GO:0034446	substrate adhesion-dependent cell spreading	biological_process	1	413	28	17020	0.497605	0.604351	1.47181	LAMB1
GO:0045471	response to ethanol	biological_process	1	413	28	17020	0.497605	0.604351	1.47181	RPL15
GO:0071345	cellular response to cytokine stimulus	biological_process	1	413	28	17020	0.497605	0.604351	1.47181	KHSRP
GO:0016055	Wnt signaling pathway	biological_process	4	413	152	17020	0.505816	0.613521	1.08449	DDIT3;CTR9;CTNNBIP1;CD44
GO:0007154	cell communication	biological_process	1	413	29	17020	0.509816	0.614359	1.42106	GJA1
GO:0007162	negative regulation of cell adhesion	biological_process	1	413	29	17020	0.509816	0.614359	1.42106	LAMB1
GO:0010498	proteasomal protein catabolic process	biological_process	1	413	29	17020	0.509816	0.614359	1.42106	PSMB5
GO:0032355	response to estradiol	biological_process	1	413	29	17020	0.509816	0.614359	1.42106	ANXA1
GO:0032729	positive regulation of interferon-gamma production	biological_process	1	413	29	17020	0.509816	0.614359	1.42106	IL27RA
GO:0060337	type I interferon signaling pathway	biological_process	1	413	29	17020	0.509816	0.614359	1.42106	LOC102180655
GO:0120163	negative regulation of cold-induced thermogenesis	biological_process	1	413	29	17020	0.509816	0.614359	1.42106	DDIT3
GO:0030336	negative regulation of cell migration	biological_process	2	413	71	17020	0.517006	0.622257	1.16086	STK24;KANK1
GO:0007420	brain development	biological_process	4	413	155	17020	0.521171	0.622257	1.0635	TPM3;CDK5RAP3;CADM1;NES
GO:0001916	positive regulation of T cell mediated cytotoxicity	biological_process	1	413	30	17020	0.521731	0.622257	1.37369	LOC102171703
GO:0006605	protein targeting	biological_process	1	413	30	17020	0.521731	0.622257	1.37369	YWHAZ
GO:0007519	skeletal muscle tissue development	biological_process	1	413	30	17020	0.521731	0.622257	1.37369	MYL6B
GO:0009306	protein secretion	biological_process	1	413	30	17020	0.521731	0.622257	1.37369	COPG1
GO:0030030	cell projection organization	biological_process	1	413	30	17020	0.521731	0.622257	1.37369	CUL3
GO:0042273	ribosomal large subunit biogenesis	biological_process	1	413	30	17020	0.521731	0.622257	1.37369	RPL14
GO:0042531	positive regulation of tyrosine phosphorylation of STAT protein	biological_process	1	413	30	17020	0.521731	0.622257	1.37369	CRLF1
GO:0043484	regulation of RNA splicing	biological_process	1	413	30	17020	0.521731	0.622257	1.37369	SON
GO:0048208	COPII vesicle coating	biological_process	1	413	30	17020	0.521731	0.622257	1.37369	CUL3
GO:0048706	embryonic skeletal system development	biological_process	1	413	30	17020	0.521731	0.622257	1.37369	COL1A1
GO:0071333	cellular response to glucose stimulus	biological_process	1	413	30	17020	0.521731	0.622257	1.37369	RACK1
GO:0006355	regulation of transcription, DNA-templated	biological_process	9	413	364	17020	0.524664	0.625354	1.01894	FUS;ZBTB4;DDIT3;PRMT1;CHD3;NOTCH3;CSDE1;SAP30BP;KHSRP
GO:0008360	regulation of cell shape	biological_process	3	413	115	17020	0.531239	0.630454	1.07506	ANXA1;FN1;LOC102175889
GO:0006406	mRNA export from nucleus	biological_process	2	413	73	17020	0.531941	0.630454	1.12906	HNRNPA2B1;SRSF11
GO:0035023	regulation of Rho protein signal transduction	biological_process	2	413	73	17020	0.531941	0.630454	1.12906	KANK2;KANK1
GO:0006469	negative regulation of protein kinase activity	biological_process	1	413	31	17020	0.533357	0.630454	1.32938	PARK7
GO:0030837	negative regulation of actin filament polymerization	biological_process	1	413	31	17020	0.533357	0.630454	1.32938	KANK1
GO:0006487	protein N-linked glycosylation	biological_process	1	413	32	17020	0.544701	0.639791	1.28783	RPN2
GO:0006625	protein targeting to peroxisome	biological_process	1	413	32	17020	0.544701	0.639791	1.28783	LOC102182233
GO:0007080	mitotic metaphase plate congression	biological_process	1	413	32	17020	0.544701	0.639791	1.28783	CHMP4B
GO:0031047	gene silencing by RNA	biological_process	1	413	32	17020	0.544701	0.639791	1.28783	SND1
GO:0042752	regulation of circadian rhythm	biological_process	1	413	32	17020	0.544701	0.639791	1.28783	NONO
GO:0043408	regulation of MAPK cascade	biological_process	1	413	32	17020	0.544701	0.639791	1.28783	HRH4
GO:0060291	long-term synaptic potentiation	biological_process	1	413	32	17020	0.544701	0.639791	1.28783	SERPINE2
GO:0071364	cellular response to epidermal growth factor stimulus	biological_process	1	413	32	17020	0.544701	0.639791	1.28783	ZFP36L1
GO:0007050	cell cycle arrest	biological_process	2	413	75	17020	0.546559	0.641567	1.09895	DDIT3;EIF4G2
GO:0007200	phospholipase C-activating G protein-coupled receptor signaling pathway	biological_process	1	413	33	17020	0.55577	0.648689	1.24881	GNB1
GO:0030097	hemopoiesis	biological_process	1	413	33	17020	0.55577	0.648689	1.24881	CSF1
GO:0030101	natural killer cell activation	biological_process	1	413	33	17020	0.55577	0.648689	1.24881	PRDX1
GO:0035914	skeletal muscle cell differentiation	biological_process	1	413	33	17020	0.55577	0.648689	1.24881	ANKRD1
GO:0042493	response to drug	biological_process	2	413	77	17020	0.560854	0.653802	1.07041	JUNB;ANXA1
GO:0007098	centrosome cycle	biological_process	1	413	34	17020	0.56657	0.656345	1.21208	CHD3
GO:0008202	steroid metabolic process	biological_process	1	413	34	17020	0.56657	0.656345	1.21208	LOC102183750
GO:0010107	potassium ion import	biological_process	1	413	34	17020	0.56657	0.656345	1.21208	KCNJ10
GO:0030218	erythrocyte differentiation	biological_process	1	413	34	17020	0.56657	0.656345	1.21208	EPAS1
GO:0043124	negative regulation of I-kappaB kinase/NF-kappaB signaling	biological_process	1	413	34	17020	0.56657	0.656345	1.21208	OPTN
GO:0043154	negative regulation of cysteine-type endopeptidase activity involved in apoptotic process	biological_process	1	413	34	17020	0.56657	0.656345	1.21208	CD44
GO:0045787	positive regulation of cell cycle	biological_process	1	413	34	17020	0.56657	0.656345	1.21208	RPS15A
GO:0051017	actin filament bundle assembly	biological_process	1	413	34	17020	0.56657	0.656345	1.21208	ACTN4
GO:0051290	protein heterotetramerization	biological_process	1	413	34	17020	0.56657	0.656345	1.21208	CPSF6
GO:0007193	adenylate cyclase-inhibiting G protein-coupled receptor signaling pathway	biological_process	1	413	35	17020	0.577108	0.66482	1.17745	PSAP
GO:0008277	regulation of G protein-coupled receptor signaling pathway	biological_process	1	413	35	17020	0.577108	0.66482	1.17745	DGKQ
GO:0009611	response to wounding	biological_process	1	413	35	17020	0.577108	0.66482	1.17745	ZFP36L1
GO:0034198	cellular response to amino acid starvation	biological_process	1	413	35	17020	0.577108	0.66482	1.17745	LOC100861018
GO:0001932	regulation of protein phosphorylation	biological_process	1	413	36	17020	0.587391	0.67208	1.14474	CORO1C
GO:0006464	cellular protein modification process	biological_process	1	413	36	17020	0.587391	0.67208	1.14474	LOXL2
GO:0007339	binding of sperm to zona pellucida	biological_process	1	413	36	17020	0.587391	0.67208	1.14474	CCT3
GO:0010811	positive regulation of cell-substrate adhesion	biological_process	1	413	36	17020	0.587391	0.67208	1.14474	MMRN2
GO:0035690	cellular response to drug	biological_process	1	413	36	17020	0.587391	0.67208	1.14474	ANKRD1
GO:0045600	positive regulation of fat cell differentiation	biological_process	1	413	36	17020	0.587391	0.67208	1.14474	ZFP36L1
GO:0048704	embryonic skeletal system morphogenesis	biological_process	1	413	36	17020	0.587391	0.67208	1.14474	PDGFRA
GO:0050776	regulation of immune response	biological_process	2	413	82	17020	0.595169	0.68056	1.00514	FKBP1A;CD99
GO:0007265	Ras protein signal transduction	biological_process	1	413	37	17020	0.597425	0.681042	1.1138	GNB1
GO:0007623	circadian rhythm	biological_process	1	413	37	17020	0.597425	0.681042	1.1138	NONO
GO:0050680	negative regulation of epithelial cell proliferation	biological_process	1	413	37	17020	0.597425	0.681042	1.1138	STRAP
GO:0007188	adenylate cyclase-modulating G protein-coupled receptor signaling pathway	biological_process	1	413	38	17020	0.607215	0.68882	1.08449	LOC102188874
GO:0042267	natural killer cell mediated cytotoxicity	biological_process	1	413	38	17020	0.607215	0.68882	1.08449	PRDX1
GO:0045599	negative regulation of fat cell differentiation	biological_process	1	413	38	17020	0.607215	0.68882	1.08449	DDIT3
GO:0000209	protein polyubiquitination	biological_process	3	413	129	17020	0.609237	0.690271	0.958387	CUL3;SASH1;UBE2D3
GO:0016192	vesicle-mediated transport	biological_process	3	413	129	17020	0.609237	0.690271	0.958387	ARF1;HSPA8;KIF17
GO:0001755	neural crest cell migration	biological_process	1	413	39	17020	0.616767	0.696677	1.05668	CORO1C
GO:0008344	adult locomotory behavior	biological_process	1	413	39	17020	0.616767	0.696677	1.05668	PARK7
GO:0016485	protein processing	biological_process	1	413	39	17020	0.616767	0.696677	1.05668	ECE1
GO:0022008	neurogenesis	biological_process	1	413	39	17020	0.616767	0.696677	1.05668	DCHS1
GO:0071300	cellular response to retinoic acid	biological_process	1	413	39	17020	0.616767	0.696677	1.05668	SNW1
GO:0030512	negative regulation of transforming growth factor beta receptor signaling pathway	biological_process	1	413	40	17020	0.626088	0.704207	1.03027	STRAP
GO:0032543	mitochondrial translation	biological_process	1	413	40	17020	0.626088	0.704207	1.03027	MRPL16
GO:0051216	cartilage development	biological_process	1	413	40	17020	0.626088	0.704207	1.03027	PRRX1
GO:0055085	transmembrane transport	biological_process	1	413	40	17020	0.626088	0.704207	1.03027	ABCC1
GO:0060041	retina development in camera-type eye	biological_process	1	413	40	17020	0.626088	0.704207	1.03027	GNB1
GO:0001938	positive regulation of endothelial cell proliferation	biological_process	1	413	41	17020	0.635183	0.712279	1.00514	VEGFA
GO:0009267	cellular response to starvation	biological_process	1	413	41	17020	0.635183	0.712279	1.00514	STK24
GO:1900026	positive regulation of substrate adhesion-dependent cell spreading	biological_process	1	413	41	17020	0.635183	0.712279	1.00514	FLNA
GO:0001947	heart looping	biological_process	1	413	42	17020	0.644056	0.720056	0.981206	GJA1
GO:0007565	female pregnancy	biological_process	1	413	42	17020	0.644056	0.720056	0.981206	PLEC
GO:0042475	odontogenesis of dentin-containing tooth	biological_process	1	413	42	17020	0.644056	0.720056	0.981206	PDGFRA
GO:0042733	embryonic digit morphogenesis	biological_process	1	413	42	17020	0.644056	0.720056	0.981206	GJA1
GO:0051092	positive regulation of NF-kappaB transcription factor activity	biological_process	2	413	90	17020	0.645827	0.7216	0.915792	LOC102182127;IRAK3
GO:0001889	liver development	biological_process	1	413	43	17020	0.652715	0.726674	0.958387	CADM1
GO:0006661	phosphatidylinositol biosynthetic process	biological_process	1	413	43	17020	0.652715	0.726674	0.958387	MTMR14
GO:0007568	aging	biological_process	1	413	43	17020	0.652715	0.726674	0.958387	LRP1
GO:0008203	cholesterol metabolic process	biological_process	1	413	43	17020	0.652715	0.726674	0.958387	NPC2
GO:0031098	stress-activated protein kinase signaling cascade	biological_process	1	413	43	17020	0.652715	0.726674	0.958387	STK24
GO:0042472	inner ear morphogenesis	biological_process	1	413	43	17020	0.652715	0.726674	0.958387	PRRX1
GO:0019827	stem cell population maintenance	biological_process	1	413	44	17020	0.661163	0.734318	0.936606	CTR9
GO:0023014	signal transduction by protein phosphorylation	biological_process	1	413	44	17020	0.661163	0.734318	0.936606	STK24
GO:0006886	intracellular protein transport	biological_process	6	413	277	17020	0.667183	0.740374	0.89265	RAB31;COPG1;ARF1;RAB1B;EHD1;RAB13
GO:0043687	post-translational protein modification	biological_process	3	413	141	17020	0.668839	0.740374	0.876822	RCN1;EPAS1;CSF1
GO:0006396	RNA processing	biological_process	1	413	45	17020	0.669407	0.740374	0.915792	PABPC4
GO:0007612	learning	biological_process	1	413	45	17020	0.669407	0.740374	0.915792	PTN
GO:0032956	regulation of actin cytoskeleton organization	biological_process	1	413	45	17020	0.669407	0.740374	0.915792	LRP1
GO:0048013	ephrin receptor signaling pathway	biological_process	1	413	45	17020	0.669407	0.740374	0.915792	ARPC3
GO:0000122	negative regulation of transcription by RNA polymerase II	biological_process	11	413	501	17020	0.675016	0.746134	0.904825	JUNB;ZBTB4;SNW1;PRRX1;DDIT3;CTR9;LOXL2;ZFHX4;KANK2;STRAP;HNRNPA2B1
GO:0007169	transmembrane receptor protein tyrosine kinase signaling pathway	biological_process	1	413	46	17020	0.67745	0.747046	0.895884	CSF1
GO:0019216	regulation of lipid metabolic process	biological_process	1	413	46	17020	0.67745	0.747046	0.895884	PSAP
GO:0042632	cholesterol homeostasis	biological_process	1	413	46	17020	0.67745	0.747046	0.895884	NPC2
GO:0070588	calcium ion transmembrane transport	biological_process	1	413	46	17020	0.67745	0.747046	0.895884	ANXA1
GO:0008584	male gonad development	biological_process	1	413	47	17020	0.685298	0.753909	0.876822	CSDE1
GO:0048511	rhythmic process	biological_process	1	413	47	17020	0.685298	0.753909	0.876822	RACK1
GO:0006606	protein import into nucleus	biological_process	1	413	48	17020	0.692956	0.758737	0.858555	IPO7
GO:0006813	potassium ion transport	biological_process	1	413	48	17020	0.692956	0.758737	0.858555	KCNJ10
GO:0050728	negative regulation of inflammatory response	biological_process	1	413	48	17020	0.692956	0.758737	0.858555	CD44
GO:0051865	protein autoubiquitination	biological_process	1	413	48	17020	0.692956	0.758737	0.858555	RNF10
GO:0051260	protein homooligomerization	biological_process	3	413	148	17020	0.70041	0.764664	0.835351	PRMT1;CHMP4B;HMOX1
GO:0030163	protein catabolic process	biological_process	1	413	49	17020	0.700427	0.764664	0.841034	CTSD
GO:0030509	BMP signaling pathway	biological_process	1	413	49	17020	0.700427	0.764664	0.841034	LOC106502520
GO:0018105	peptidyl-serine phosphorylation	biological_process	2	413	100	17020	0.701941	0.765866	0.824213	TSSK2;DGKQ
GO:0051607	defense response to virus	biological_process	4	413	196	17020	0.703934	0.767139	0.841034	DDX1;IRF3;PCBP2;LOC102180655
GO:0007166	cell surface receptor signaling pathway	biological_process	3	413	149	17020	0.704728	0.767554	0.829745	IL27RA;PRMT1;ANXA1
GO:0032147	activation of protein kinase activity	biological_process	1	413	50	17020	0.707718	0.769907	0.824213	STK24
GO:0009887	animal organ morphogenesis	biological_process	1	413	51	17020	0.714831	0.775828	0.808052	SLIT3
GO:0055114	oxidation-reduction process	biological_process	2	413	104	17020	0.722231	0.780212	0.792513	PXDN;FTL
GO:0000724	double-strand break repair via homologous recombination	biological_process	1	413	53	17020	0.728544	0.784748	0.77756	MORF4L1
GO:0045666	positive regulation of neuron differentiation	biological_process	1	413	53	17020	0.728544	0.784748	0.77756	EIF4G1
GO:0051321	meiotic cell cycle	biological_process	1	413	53	17020	0.728544	0.784748	0.77756	RAD21
GO:0007605	sensory perception of sound	biological_process	2	413	106	17020	0.731933	0.787942	0.77756	COL1A1;RPL38
GO:0040008	regulation of growth	biological_process	1	413	54	17020	0.735151	0.790032	0.76316	MORF4L1
GO:0006310	DNA recombination	biological_process	1	413	56	17020	0.747889	0.801402	0.735905	NONO
GO:0043410	positive regulation of MAPK cascade	biological_process	1	413	56	17020	0.747889	0.801402	0.735905	NENF
GO:0001822	kidney development	biological_process	1	413	57	17020	0.754027	0.803805	0.722994	DCHS1
GO:0007059	chromosome segregation	biological_process	1	413	57	17020	0.754027	0.803805	0.722994	PPP2R1A
GO:0007160	cell-matrix adhesion	biological_process	1	413	57	17020	0.754027	0.803805	0.722994	ITGB1
GO:0007409	axonogenesis	biological_process	1	413	57	17020	0.754027	0.803805	0.722994	PARD3
GO:0030433	ubiquitin-dependent ERAD pathway	biological_process	1	413	57	17020	0.754027	0.803805	0.722994	HSPA5
GO:0060070	canonical Wnt signaling pathway	biological_process	1	413	57	17020	0.754027	0.803805	0.722994	LOC106502520
GO:0034765	regulation of ion transmembrane transport	biological_process	2	413	112	17020	0.759326	0.80787	0.735905	KCNJ10;HCN4
GO:0071277	cellular response to calcium ion	biological_process	1	413	58	17020	0.760016	0.80787	0.710529	JUNB
GO:0006890	retrograde vesicle-mediated transport, Golgi to ER	biological_process	1	413	59	17020	0.765859	0.812686	0.698486	COPG1
GO:0007338	single fertilization	biological_process	1	413	59	17020	0.765859	0.812686	0.698486	PARK7
GO:0007286	spermatid development	biological_process	1	413	60	17020	0.77156	0.815938	0.686844	TSSK2
GO:0051289	protein homotetramerization	biological_process	1	413	60	17020	0.77156	0.815938	0.686844	ALDOA
GO:0035264	multicellular organism growth	biological_process	1	413	61	17020	0.777123	0.820419	0.675584	ZFP36L1
GO:0060271	cilium assembly	biological_process	3	413	170	17020	0.784702	0.82795	0.727247	FLNA;EHD1;GSN
GO:0001843	neural tube closure	biological_process	1	413	63	17020	0.787846	0.830324	0.654137	RPS7
GO:0006468	protein phosphorylation	biological_process	5	413	271	17020	0.790359	0.8325	0.760344	TSSK2;PASK;STK24;NEK3;IRAK3
GO:0090630	activation of GTPase activity	biological_process	1	413	64	17020	0.793014	0.834349	0.643916	CORO1C
GO:0006486	protein glycosylation	biological_process	1	413	65	17020	0.798055	0.838703	0.63401	RPN1
GO:0009653	anatomical structure morphogenesis	biological_process	1	413	65	17020	0.798055	0.838703	0.63401	DCHS1
GO:0045892	negative regulation of transcription, DNA-templated	biological_process	7	413	371	17020	0.799795	0.839581	0.77756	NONO;ZBTB4;SNW1;NELFCD;DDIT3;LOXL2;HSPA8
GO:0009968	negative regulation of signal transduction	biological_process	1	413	66	17020	0.802974	0.842443	0.624404	PDGFRA
GO:0006367	transcription initiation from RNA polymerase II promoter	biological_process	1	413	67	17020	0.807774	0.846999	0.615084	SNW1
GO:0045944	positive regulation of transcription by RNA polymerase II	biological_process	14	413	702	17020	0.810142	0.849004	0.821865	ZMIZ1;AGAP2;JUNB;PCBP1;SNW1;PRRX1;CTR9;ACTR2;CCNC;EPAS1;HEYL;PARK7;LUM;CDK5RAP3
GO:0000086	G2/M transition of mitotic cell cycle	biological_process	1	413	69	17020	0.817026	0.85477	0.597256	NES
GO:0006935	chemotaxis	biological_process	1	413	70	17020	0.821484	0.857984	0.588724	ACKR3
GO:0009952	anterior/posterior pattern specification	biological_process	1	413	71	17020	0.825834	0.860591	0.580432	CTNNBIP1
GO:0007275	multicellular organism development	biological_process	7	413	387	17020	0.832912	0.866994	0.745412	TSSK2;LSM14A;DDX1;NOTCH3;BMP1;RPS4X;OLFML3
GO:0006629	lipid metabolic process	biological_process	1	413	74	17020	0.838258	0.871582	0.556901	LRP1
GO:0051091	positive regulation of DNA-binding transcription factor activity	biological_process	1	413	74	17020	0.838258	0.871582	0.556901	DDIT3
GO:0006511	ubiquitin-dependent protein catabolic process	biological_process	4	413	243	17020	0.844585	0.876688	0.678365	CUL3;TTC3;USP11;UCHL1
GO:0015031	protein transport	biological_process	5	413	298	17020	0.852655	0.88457	0.691454	ACTN4;NACA;BTF3;COL1A1;KIF17
GO:0071805	potassium ion transmembrane transport	biological_process	1	413	78	17020	0.85346	0.884911	0.528342	HCN4
GO:0007267	cell-cell signaling	biological_process	1	413	79	17020	0.857032	0.887876	0.521654	GJA1
GO:0007018	microtubule-based movement	biological_process	1	413	81	17020	0.863918	0.892764	0.508774	KIF17
GO:0090090	negative regulation of canonical Wnt signaling pathway	biological_process	1	413	82	17020	0.867236	0.894699	0.502569	DDIT3
GO:0007417	central nervous system development	biological_process	1	413	83	17020	0.870473	0.897042	0.496514	NES
GO:0016579	protein deubiquitination	biological_process	2	413	147	17020	0.875289	0.901327	0.560689	USP11;UCHL1
GO:0007049	cell cycle	biological_process	4	413	258	17020	0.875602	0.901327	0.638925	RACK1;PARD3;CKAP2;CCPG1
GO:0007189	adenylate cyclase-activating G protein-coupled receptor signaling pathway	biological_process	1	413	85	17020	0.876714	0.901471	0.484831	LOC102188874
GO:0043312	neutrophil degranulation	biological_process	2	413	150	17020	0.882349	0.906263	0.549475	RAB31;SPTAN1
GO:0030182	neuron differentiation	biological_process	1	413	90	17020	0.891033	0.913665	0.457896	ITM2C
GO:0042742	defense response to bacterium	biological_process	1	413	90	17020	0.891033	0.913665	0.457896	LOC102181582
GO:0016567	protein ubiquitination	biological_process	4	413	272	17020	0.899583	0.921923	0.606039	CTR9;UBC;RACK1;PDZRN3
GO:0007268	chemical synaptic transmission	biological_process	2	413	159	17020	0.901373	0.923249	0.518373	HRH4;PGK1
GO:0042391	regulation of membrane potential	biological_process	1	413	98	17020	0.910572	0.932157	0.420517	HCN4
GO:0006974	cellular response to DNA damage stimulus	biological_process	2	413	165	17020	0.91242	0.932335	0.499523	ZBTB4;BAZ1B
GO:0030154	cell differentiation	biological_process	8	413	491	17020	0.912584	0.932335	0.671457	PDGFRA;RPS3A;NOTCH3;HEYL;RAI14;BMP1;RPS7;CSF1
GO:0010468	regulation of gene expression	biological_process	1	413	99	17020	0.912755	0.932335	0.416269	ZFP36L1
GO:0006325	chromatin organization	biological_process	1	413	103	17020	0.920967	0.93969	0.400103	CHD2
GO:0007186	G protein-coupled receptor signaling pathway	biological_process	6	413	405	17020	0.930856	0.947667	0.610528	HRH4;GNB1;GNG2;DGKQ;LOC102175889;GNG11
GO:0051301	cell division	biological_process	4	413	296	17020	0.931337	0.947667	0.556901	RAD21;LOC102178700;NEK3;MAPRE1
GO:0035556	intracellular signal transduction	biological_process	4	413	302	17020	0.93771	0.953629	0.545836	TSSK2;PASK;RACK1;IRAK3
GO:0006897	endocytosis	biological_process	1	413	115	17020	0.941257	0.956712	0.358354	EHD1
GO:0045893	positive regulation of transcription, DNA-templated	biological_process	5	413	382	17020	0.956999	0.970588	0.539406	DDIT3;LOC102182562;ZFHX4;COL1A1;RNF10
GO:0007165	signal transduction	biological_process	6	413	468	17020	0.972699	0.983289	0.528342	GNB1;LSP1;EPAS1;YWHAZ;CORO1C;IPO7
GO:0002250	adaptive immune response	biological_process	1	413	164	17020	0.982548	0.989475	0.251284	ANXA1
GO:0007399	nervous system development	biological_process	1	413	180	17020	0.988267	0.993398	0.228948	NDUFV2
GO:0007283	spermatogenesis	biological_process	2	413	315	17020	0.996359	0.999049	0.261655	GSR;RAI14

## Sheet: Table S5
Table S5: KEGG enrichment analysis
id	Term	Classification_level1	Classification_level2	ListHits	ListTotal	PopHits	PopTotal	p-value	q-value	Enrichment_score	geneID	hyperlink_only_excel
chx03010	Ribosome	Genetic Information Processing	Translation	57	277	201	8618	3.36826e-39	8.35329e-37	8.82278	RPS24;RPS27;LOC102175205;RPS6;RPLP1;RPL32;RPL36AL;RPL9;LOC100861018;RPSA;RPL35;RPS3;RPL4;MRPL16;LOC102186381;RPS27A;RPS26;RPL37;RPL15;RPL36;RPS23;RPS12;RPL6;RPLP0;RPL5;RPL23;RPS3A;RPS29;RPL30;RPS20;RPL18;RPS25;RPL27A;RPL14;RPL27;LOC102175871;RPL11;RPL21;RPL13A;RPL23A;RPL19;RPS15A;RPS15;RPS4X;RPS17;RPL31;UBA52;RPL22;RPL26;RPL10;RPS18;RPL3;RPL10A;RPS10;RPL38;RPS7;RPS11	chx03010
chx04510	Focal adhesion	Cellular Processes	Cellular community - eukaryotes	24	277	208	8618	4.74799e-08	5.8875e-06	3.58984	PDGFRA;TLN1;VEGFA;ITGB1;ACTN4;FLNA;SHC1;ACTB;SPP1;LOC102183372;MAPK3;LOC102175348;LOC102174891;THBS2;COL6A2;CAPN2;COL6A3;MYL2;TNC;COL1A1;FN1;COL1A2;LAMB1;ACTG1	chx04510
chx04066	HIF-1 signaling pathway	Environmental Information Processing	Signal transduction	15	277	114	8618	3.30071e-06	0.000272858	4.09367	LOC102187810;HK1;VEGFA;PGK1;TIMP1;RPS6;LDHB;NOS3;ALDOA;ENO1;MAPK3;HMOX1;LDH-A;GAPDH;TFRC	chx04066
chx00010	Glycolysis / Gluconeogenesis	Metabolism	Carbohydrate metabolism	11	277	70	8618	1.24327e-05	0.000770827	4.88901	LOC102187810;HK1;PGK1;LDHB;ALDOA;ENO1;PKM;GPI;LDH-A;GAPDH;PGAM1	chx00010
chx04512	ECM-receptor interaction	Environmental Information Processing	Signaling molecules and interaction	13	277	102	8618	2.13091e-05	0.00105693	3.96524	ITGB1;HSPG2;SPP1;LOC102183372;THBS2;COL6A2;COL6A3;TNC;COL1A1;FN1;CD44;COL1A2;LAMB1	chx04512
chx04530	Tight junction	Cellular Processes	Cellular community - eukaryotes	17	277	177	8618	5.20665e-05	0.00215208	2.98815	MYL6B;HSPA4;ITGB1;ACTN4;ACTB;ACTR2;LOC102175348;LOC102174891;LOC102178700;PARD3;MYH9;MYL2;LOC102181716;RAB13;PPP2R1A;ACTG1;CTTN	chx04530
chx05414	Dilated cardiomyopathy (DCM)	Human Diseases	Cardiovascular disease	12	277	98	8618	6.60867e-05	0.00234136	3.80962	ACTC1;TPM2;DES;ITGB1;LOC102188874;ACTB;TPM3;MYL2;TPM1;LOC106502520;LOC102181869;ACTG1	chx05414
chx04260	Cardiac muscle contraction	Organismal Systems	Circulatory system	11	277	86	8618	8.91077e-05	0.00276234	3.97943	ACTC1;TPM2;LOC102176290;MYL4;TPM3;MYL2;TPM1;LOC106502520;LOC102181869;LOC102179036;ASPH	chx04260
chx05133	Pertussis	Human Diseases	Infectious disease: bacterial	10	277	76	8618	0.000146522	0.0040375	4.09367	C3;LOC102181582;ITGB1;CALM2;C1S;MAPK3;IRF3;CALM1;C1R;CFL1	chx05133
chx05410	Hypertrophic cardiomyopathy (HCM)	Human Diseases	Cardiovascular disease	11	277	95	8618	0.000220209	0.00546118	3.60243	ACTC1;TPM2;DES;ITGB1;ACTB;TPM3;MYL2;TPM1;LOC106502520;LOC102181869;ACTG1	chx05410
chx05205	Proteoglycans in cancer	Human Diseases	Cancer: overview	17	277	209	8618	0.000394625	0.00859619	2.53063	PLAU;VEGFA;RPS6;ITGB1;FLNA;EIF4B;ACTB;HSPG2;MAPK3;DCN;COL1A1;FN1;CD44;LUM;COL1A2;ACTG1;CTTN	chx05205
chx04151	PI3K-Akt signaling pathway	Environmental Information Processing	Signal transduction	25	277	375	8618	0.000419489	0.00859619	2.07413	LPAR5;PDGFRA;VEGFA;RPS6;GNB1;GNG2;ITGB1;EIF4B;NOS3;ATF4;SPP1;LOC102183372;MAPK3;THBS2;COL6A2;COL6A3;YWHAZ;TNC;COL1A1;FN1;PPP2R1A;GNG11;COL1A2;LAMB1;CSF1	chx04151
chx04261	Adrenergic signaling in cardiomyocytes	Organismal Systems	Circulatory system	14	277	155	8618	0.000450607	0.00859619	2.81011	ACTC1;TPM2;CALM2;LOC102188874;ATF4;MYL4;MAPK3;TPM3;MYL2;TPM1;LOC106502520;LOC102181869;CALM1;PPP2R1A	chx04261
chx04922	Glucagon signaling pathway	Organismal Systems	Endocrine system	11	277	106	8618	0.00057382	0.0099203	3.22859	LOC102187810;LDHB;CALM2;LOC102188874;ATF4;PRMT1;PKM;LDH-A;CALM1;PGAM1;PYGL	chx04922
chx04216	Ferroptosis	Cellular Processes	Cell growth and death	7	277	46	8618	0.000600018	0.0099203	4.73442	PCBP1;HMOX1;SAT1;FTH1;PCBP2;FTL;TFRC	chx04216
chx05100	Bacterial invasion of epithelial cells	Human Diseases	Infectious disease: bacterial	9	277	77	8618	0.000764147	0.0118443	3.63646	ITGB1;ELMO2;SHC1;ACTB;ARPC1A;FN1;ARPC3;ACTG1;CTTN	chx05100
chx05230	Central carbon metabolism in cancer	Human Diseases	Cancer: overview	8	277	68	8618	0.00142871	0.0206829	3.66023	LOC102187810;HK1;PDGFRA;LDHB;PKM;MAPK3;LDH-A;PGAM1	chx05230
chx04810	Regulation of actin cytoskeleton	Cellular Processes	Cell motility	16	277	216	8618	0.00158333	0.0206829	2.30459	LPAR5;PDGFRA;ITGB1;ACTN4;LOC102182562;ACTB;ARPC1A;MAPK3;LOC102175348;LOC102174891;MYL2;GSN;FN1;ARPC3;CFL1;ACTG1	chx04810
chx04371	Apelin signaling pathway	Environmental Information Processing	Signal transduction	12	277	138	8618	0.00158457	0.0206829	2.70538	RPS6;GNB1;GNG2;CALM2;NOS3;SPP1;MYL4;MAPK3;NOTCH3;MYL2;CALM1;GNG11	chx04371
chx05416	Viral myocarditis	Human Diseases	Cardiovascular disease	8	277	70	8618	0.00172653	0.021409	3.55565	EIF4G1;ACTB;LOC102171703;EIF4G2;EIF4G3;LOC106502520;LOC102181869;ACTG1	chx05416
chx05206	MicroRNAs in cancer	Human Diseases	Cancer: overview	13	277	162	8618	0.0021227	0.0250681	2.49664	PLAU;PDGFRA;VEGFA;ABCC1;SHC1;HNRNPK;MAPK3;HMOX1;NOTCH3;TPM1;VIM;TNC;CD44	chx05206
chx05134	Legionellosis	Human Diseases	Infectious disease: bacterial	7	277	58	8618	0.00242857	0.0269228	3.75489	C3;EEF1A1;ARF1;RAB1B;EEF1A2;BNIP3;HSPA8	chx05134
chx04145	Phagosome	Cellular Processes	Transport and catabolism	13	277	165	8618	0.00249688	0.0269228	2.45124	C3;ITGB1;ACTB;LOC102171703;THBS2;LOC102178700;COLEC12;LOC102172952;C1R;DYNC1H1;TUBB;ACTG1;TFRC	chx04145
chx04210	Apoptosis	Cellular Processes	Cell growth and death	12	277	151	8618	0.00337207	0.0348447	2.47247	CTSD;CTSZ;CTSK;DDIT3;ACTB;SPTAN1;ATF4;MAPK3;LOC102178700;CAPN2;CTSB;ACTG1	chx04210
chx04611	Platelet activation	Organismal Systems	Immune system	11	277	137	8618	0.0045531	0.0451667	2.49804	TLN1;ITGB1;LOC102188874;NOS3;ACTB;MAPK3;LOC102175348;LOC102174891;COL1A1;COL1A2;ACTG1	chx04611
chx05165	Human papillomavirus infection	Human Diseases	Infectious disease: viral	21	277	358	8618	0.00557827	0.0532081	1.825	VEGFA;ITGB1;LOC102188874;SPP1;LOC102183372;LOC102171703;PKM;MAPK3;THBS2;NOTCH3;IRF3;COL6A2;COL6A3;PARD3;HEYL;TNC;COL1A1;FN1;PPP2R1A;COL1A2;LAMB1	chx05165
chx04926	Relaxin signaling pathway	Organismal Systems	Endocrine system	11	277	144	8618	0.00660439	0.0606626	2.3766	VEGFA;GNB1;GNG2;LOC102188874;SHC1;NOS3;ATF4;MAPK3;COL1A1;GNG11;COL1A2	chx04926
chx04141	Protein processing in endoplasmic reticulum	Genetic Information Processing	Folding, sorting and degradation	12	277	169	8618	0.00822513	0.0728512	2.20913	RPN2;RPN1;PDIA6;DDIT3;ATF4;HSPA8;CAPN2;PDIA4;DNAJA2;PDIA3;HSPA5;UBE2D3	chx04141
chx04015	Rap1 signaling pathway	Environmental Information Processing	Signal transduction	13	277	211	8618	0.0184741	0.157985	1.91685	LPAR5;PDGFRA;TLN1;VEGFA;ITGB1;CALM2;LOC102188874;ACTB;MAPK3;PARD3;CALM1;ACTG1;CSF1	chx04015
chx05132	Salmonella infection	Human Diseases	Infectious disease: bacterial	7	277	85	8618	0.0192099	0.158802	2.56216	FLNA;ACTB;ARPC1A;MAPK3;ARPC3;DYNC1H1;ACTG1	chx05132
chx05010	Alzheimer disease	Human Diseases	Neurodegenerative disease	11	277	169	8618	0.0202518	0.162014	2.02504	CALM2;LOC102176290;NDUFV2;MAPK3;CAPN2;NDUFA12;CALM1;GAPDH;LOC102179036;NDUFS2;LRP1	chx05010
chx05163	Human cytomegalovirus infection	Human Diseases	Infectious disease: viral	14	277	239	8618	0.0219404	0.170038	1.82246	PDGFRA;VEGFA;GNB1;GNG2;CALM2;LOC102188874;ATF4;LOC102171703;MAPK3;IRF3;CALM1;LOC102175889;PDIA3;GNG11	chx05163
chx00051	Fructose and mannose metabolism	Metabolism	Carbohydrate metabolism	4	277	34	8618	0.022699	0.170586	3.66023	LOC102187810;HK1;AKR1B1;ALDOA	chx00051
chx04540	Gap junction	Cellular Processes	Cellular community - eukaryotes	7	277	89	8618	0.02409	0.175715	2.447	GJA1;PDGFRA;LOC102188874;MAPK3;LOC102178700;LOC102172952;TUBB	chx04540
chx04670	Leukocyte transendothelial migration	Organismal Systems	Immune system	8	277	111	8618	0.0262916	0.186295	2.2423	ITGB1;ACTN4;ACTB;CD99;LOC102175348;LOC102174891;MYL2;ACTG1	chx04670
chx04915	Estrogen signaling pathway	Organismal Systems	Endocrine system	9	277	136	8618	0.0309912	0.213495	2.05888	CTSD;CALM2;LOC102188874;SHC1;NOS3;ATF4;MAPK3;HSPA8;CALM1	chx04915
chx04612	Antigen processing and presentation	Organismal Systems	Immune system	6	277	78	8618	0.0390317	0.256197	2.39322	HSPA4;LOC102171703;HSPA8;PSME2;PDIA3;CTSB	chx04612
chx05418	Fluid shear stress and atherosclerosis	Human Diseases	Cardiovascular disease	9	277	142	8618	0.039256	0.256197	1.97188	VEGFA;GSTM3;CALM2;NOS3;ACTB;HMOX1;CALM1;LOC102175889;ACTG1	chx05418
chx03060	Protein export	Genetic Information Processing	Folding, sorting and degradation	3	277	24	8618	0.0403864	0.256816	3.88899	SRP9;SRP68;HSPA5	chx03060
chx04713	Circadian entrainment	Organismal Systems	Environmental adaptation	7	277	100	8618	0.0417325	0.258741	2.17783	GNB1;GNG2;CALM2;LOC102188874;MAPK3;CALM1;GNG11	chx04713
chx05146	Amoebiasis	Human Diseases	Infectious disease: parasitic	8	277	124	8618	0.046145	0.279121	2.00722	PRDX1;ACTN4;LOC102188874;LOC102183372;COL1A1;FN1;COL1A2;LAMB1	chx05146
chx03013	RNA transport	Genetic Information Processing	Translation	10	277	170	8618	0.0472952	0.279267	1.83011	EIF4G1;EEF1A1;EIF4B;EEF1A2;EIF4G2;EIF4G3;PABPC4;STRAP;EIF4A1;LOC102182187	chx03013
chx05203	Viral carcinogenesis	Human Diseases	Cancer: overview	12	277	223	8618	0.0557716	0.314827	1.67418	C3;SNW1;ACTN4;HNRNPK;ATF4;LOC102171703;PKM;MAPK3;IRF3;YWHAZ;GSN;SND1	chx05203
chx05135	Yersinia infection	Human Diseases	Infectious disease: bacterial	8	277	129	8618	0.0558565	0.314827	1.92942	ITGB1;ACTB;ACTR2;MAPK3;IRF3;FN1;LOC102175889;ACTG1	chx05135
chx04744	Phototransduction	Organismal Systems	Sensory system	3	277	28	8618	0.0595653	0.317017	3.33342	GNB1;CALM2;CALM1	chx04744
chx04921	Oxytocin signaling pathway	Organismal Systems	Endocrine system	9	277	154	8618	0.0600132	0.317017	1.81823	MYL6B;CALM2;LOC102188874;NOS3;ACTB;EEF2;MAPK3;CALM1;ACTG1	chx04921
chx04728	Dopaminergic synapse	Organismal Systems	Nervous system	8	277	131	8618	0.0600799	0.317017	1.89996	GNB1;GNG2;CALM2;LOC102188874;ATF4;CALM1;PPP2R1A;GNG11	chx04728
chx00030	Pentose phosphate pathway	Metabolism	Carbohydrate metabolism	3	277	30	8618	0.0704854	0.364175	3.11119	LOC102187810;ALDOA;GPI	chx00030
chx03040	Spliceosome	Genetic Information Processing	Transcription	8	277	137	8618	0.0739319	0.36826	1.81675	PCBP1;SNW1;SF3B2;HNRNPK;HSPA8;DDX23;HNRNPA1;HNRNPM	chx03040
chx04144	Endocytosis	Cellular Processes	Transport and catabolism	13	277	259	8618	0.074246	0.36826	1.5616	RAB31;AGAP2;PDGFRA;ARF1;ARPC1A;CHMP4B;LOC102171703;HSPA8;BIN1;PARD3;EHD1;ARPC3;TFRC	chx04144
chx05140	Leishmaniasis	Human Diseases	Infectious disease: parasitic	5	277	72	8618	0.0813133	0.3779	2.16055	C3;EEF1A1;ITGB1;MAPK3;EEF1A2	chx05140
chx04610	Complement and coagulation cascades	Organismal Systems	Immune system	6	277	94	8618	0.0816584	0.3779	1.98587	PLAU;C3;LOC102182127;C1S;LOC102181552;C1R	chx04610
chx00052	Galactose metabolism	Metabolism	Carbohydrate metabolism	3	277	32	8618	0.0822346	0.3779	2.91674	LOC102187810;HK1;AKR1B1	chx00052
chx04666	Fc gamma R-mediated phagocytosis	Organismal Systems	Immune system	6	277	95	8618	0.0849447	0.3779	1.96496	ARPC1A;MAPK3;BIN1;GSN;ARPC3;CFL1	chx04666
chx04933	AGE-RAGE signaling pathway in diabetic complications	Human Diseases	Endocrine and metabolic disease	7	277	118	8618	0.0854295	0.3779	1.84562	VEGFA;NOS3;MAPK3;COL1A1;FN1;LOC102175889;COL1A2	chx04933
chx00500	Starch and sucrose metabolism	Metabolism	Carbohydrate metabolism	3	277	33	8618	0.0884048	0.3779	2.82836	HK1;GPI;PYGL	chx00500
chx04918	Thyroid hormone synthesis	Organismal Systems	Endocrine system	5	277	74	8618	0.0890271	0.3779	2.10216	LOC102188874;ATF4;GSR;PDIA4;HSPA5	chx04918
chx05214	Glioma	Human Diseases	Cancer: specific types	5	277	74	8618	0.0890271	0.3779	2.10216	PDGFRA;CALM2;SHC1;MAPK3;CALM1	chx05214
chx00330	Arginine and proline metabolism	Metabolism	Amino acid metabolism	4	277	53	8618	0.0899036	0.3779	2.34807	NOS3;OAT;SAT1;LOC102189116	chx00330
chx04722	Neurotrophin signaling pathway	Organismal Systems	Nervous system	7	277	120	8618	0.0914652	0.378056	1.81486	CALM2;SHC1;ATF4;MAPK3;CALM1;ARHGDIA;IRAK3	chx04722
chx04520	Adherens junction	Cellular Processes	Cellular community - eukaryotes	5	277	75	8618	0.093022	0.378188	2.07413	ACTN4;ACTB;MAPK3;PARD3;ACTG1	chx04520
chx04974	Protein digestion and absorption	Organismal Systems	Digestive system	8	277	147	8618	0.100983	0.40163	1.69317	DPP4;LOC102176156;COL5A2;COL6A2;COL6A3;COL1A1;COL14A1;COL1A2	chx04974
chx00450	Selenocompound metabolism	Metabolism	Metabolism of other amino acids	2	277	17	8618	0.102027	0.40163	3.66023	PAPSS2;TXNRD1	chx00450
chx05167	Kaposi sarcoma-associated herpesvirus infection	Human Diseases	Infectious disease: viral	10	277	199	8618	0.107858	0.417949	1.56341	C3;VEGFA;GNB1;GNG2;CALM2;LOC102171703;MAPK3;IRF3;CALM1;GNG11	chx05167
chx04142	Lysosome	Cellular Processes	Transport and catabolism	7	277	127	8618	0.114415	0.436538	1.71483	MAN2B1;CTSD;PSAP;CTSZ;CTSK;NPC2;CTSB	chx04142
chx01521	EGFR tyrosine kinase inhibitor resistance	Human Diseases	Drug resistance: antineoplastic	5	277	82	8618	0.123462	0.456994	1.89707	PDGFRA;VEGFA;RPS6;SHC1;MAPK3	chx01521
chx05412	Arrhythmogenic right ventricular cardiomyopathy (ARVC)	Human Diseases	Cardiovascular disease	5	277	82	8618	0.123462	0.456994	1.89707	GJA1;DES;ITGB1;ACTB;ACTG1	chx05412
chx05012	Parkinson disease	Human Diseases	Neurodegenerative disease	7	277	131	8618	0.128768	0.469626	1.66247	LOC102176290;NDUFV2;NDUFA12;UCHL1;PARK7;LOC102179036;NDUFS2	chx05012
chx00620	Pyruvate metabolism	Metabolism	Carbohydrate metabolism	3	277	40	8618	0.13649	0.490573	2.33339	LDHB;PKM;LDH-A	chx00620
chx00524	Neomycin, kanamycin and gentamicin biosynthesis	Metabolism	Biosynthesis of other secondary metabolites	1	277	5	8618	0.150739	0.534045	6.22238	HK1	chx00524
chx04910	Insulin signaling pathway	Organismal Systems	Endocrine system	7	277	140	8618	0.164146	0.573354	1.5556	HK1;RPS6;CALM2;SHC1;MAPK3;CALM1;PYGL	chx04910
chx04723	Retrograde endocannabinoid signaling	Organismal Systems	Nervous system	7	277	141	8618	0.168324	0.577112	1.54456	GNB1;GNG2;NDUFV2;MAPK3;NDUFA12;NDUFS2;GNG11	chx04723
chx03015	mRNA surveillance pathway	Genetic Information Processing	Translation	5	277	92	8618	0.173754	0.577112	1.69086	CPSF6;PABPC4;PPP2R1A;PAPOLA;SSU72	chx03015
chx04912	GnRH signaling pathway	Organismal Systems	Endocrine system	5	277	92	8618	0.173754	0.577112	1.69086	CALM2;LOC102188874;ATF4;MAPK3;CALM1	chx04912
chx04720	Long-term potentiation	Organismal Systems	Nervous system	4	277	68	8618	0.17453	0.577112	1.83011	CALM2;ATF4;MAPK3;CALM1	chx04720
chx04714	Thermogenesis	Organismal Systems	Environmental adaptation	10	277	222	8618	0.177646	0.579652	1.40144	RPS6;LOC102188874;ACTB;LOC102176290;NDUFV2;NDUFA12;LOC102179036;NDUFS2;KDM3B;ACTG1	chx04714
chx04930	Type II diabetes mellitus	Human Diseases	Endocrine and metabolic disease	3	277	46	8618	0.183242	0.579652	2.02904	HK1;PKM;MAPK3	chx04930
chx04962	Vasopressin-regulated water reabsorption	Organismal Systems	Excretory system	3	277	46	8618	0.183242	0.579652	2.02904	LOC102188874;ARHGDIA;DYNC1H1	chx04962
chx05323	Rheumatoid arthritis	Human Diseases	Immune disease	5	277	94	8618	0.184647	0.579652	1.65489	VEGFA;LOC102181582;CTSK;LOC102175889;CSF1	chx05323
chx04668	TNF signaling pathway	Environmental Information Processing	Signal transduction	6	277	120	8618	0.188852	0.58544	1.5556	JUNB;LOC102181582;ATF4;MAPK3;LOC102175889;CSF1	chx04668
chx04919	Thyroid hormone signaling pathway	Organismal Systems	Endocrine system	6	277	121	8618	0.193771	0.586654	1.54274	ACTB;MAPK3;NOTCH3;LOC106502520;LOC102181869;ACTG1	chx04919
chx05031	Amphetamine addiction	Human Diseases	Substance dependence	4	277	71	8618	0.193974	0.586654	1.75278	CALM2;LOC102188874;ATF4;CALM1	chx05031
chx04072	Phospholipase D signaling pathway	Environmental Information Processing	Signal transduction	7	277	148	8618	0.198833	0.594104	1.47151	LPAR5;PDGFRA;ARF1;LOC102188874;SHC1;MAPK3;DGKQ	chx04072
chx04932	Non-alcoholic fatty liver disease (NAFLD)	Human Diseases	Endocrine and metabolic disease	7	277	149	8618	0.203361	0.597783	1.46163	DDIT3;LOC102176290;ATF4;NDUFV2;NDUFA12;LOC102179036;NDUFS2	chx04932
chx05170	Human immunodeficiency virus 1 infection	Human Diseases	Infectious disease: viral	10	277	230	8618	0.205958	0.597783	1.35269	GNB1;GNG2;CALM2;LOC102171703;MAPK3;IRF3;CALM1;CFL1;PDIA3;GNG11	chx05170
chx04924	Renin secretion	Organismal Systems	Endocrine system	4	277	73	8618	0.207296	0.597783	1.70476	CALM2;LOC102188874;CALM1;CTSB	chx04924
chx05034	Alcoholism	Human Diseases	Substance dependence	9	277	205	8618	0.214161	0.606237	1.36589	GNB1;GNG2;CALM2;LOC102188874;SHC1;ATF4;MAPK3;CALM1;GNG11	chx05034
chx05200	Pathways in cancer	Human Diseases	Cancer: overview	21	277	542	8618	0.215117	0.606237	1.20544	LPAR5;PDGFRA;VEGFA;GSTM3;GNB1;GNG2;ITGB1;CALM2;LOC102188874;LOC102183372;MAPK3;HMOX1;EPAS1;NOTCH3;TPM3;HEYL;TXNRD1;CALM1;FN1;GNG11;LAMB1	chx05200
chx04014	Ras signaling pathway	Environmental Information Processing	Signal transduction	10	277	237	8618	0.232189	0.639563	1.31274	PDGFRA;VEGFA;GNB1;GNG2;CALM2;SHC1;MAPK3;CALM1;GNG11;CSF1	chx04014
chx05144	Malaria	Human Diseases	Infectious disease: parasitic	3	277	52	8618	0.233502	0.639563	1.79492	THBS2;LOC102175889;LRP1	chx05144
chx04971	Gastric acid secretion	Organismal Systems	Digestive system	4	277	77	8618	0.234678	0.639563	1.6162	KCNJ10;CALM2;LOC102188874;CALM1	chx04971
chx04062	Chemokine signaling pathway	Organismal Systems	Immune system	8	277	184	8618	0.240183	0.645649	1.35269	LOC102181582;GNB1;GNG2;SHC1;MAPK3;PARD3;LOC102175889;GNG11	chx04062
chx04330	Notch signaling pathway	Environmental Information Processing	Signal transduction	3	277	53	8618	0.242118	0.645649	1.76105	SNW1;NOTCH3;HEYL	chx04330
chx00790	Folate biosynthesis	Metabolism	Metabolism of cofactors and vitamins	2	277	30	8618	0.250801	0.661689	2.07413	LOC108633281;AKR1B1	chx00790
chx04370	VEGF signaling pathway	Environmental Information Processing	Signal transduction	3	277	56	8618	0.268251	0.700276	1.66671	VEGFA;NOS3;MAPK3	chx04370
chx05020	Prion diseases	Human Diseases	Neurodegenerative disease	2	277	32	8618	0.274879	0.710104	1.94449	MAPK3;HSPA5	chx05020
chx00920	Sulfur metabolism	Metabolism	Energy metabolism	1	277	10	8618	0.278825	0.712871	3.11119	PAPSS2	chx00920
chx05142	Chagas disease (American trypanosomiasis)	Human Diseases	Infectious disease: parasitic	5	277	111	8618	0.285448	0.722358	1.40144	C3;LOC102188874;MAPK3;PPP2R1A;LOC102175889	chx05142
chx04724	Glutamatergic synapse	Organismal Systems	Nervous system	5	277	112	8618	0.291712	0.723446	1.38892	GNB1;GNG2;LOC102188874;MAPK3;GNG11	chx04724
chx05145	Toxoplasmosis	Human Diseases	Infectious disease: parasitic	5	277	112	8618	0.291712	0.723446	1.38892	ITGB1;LOC102183372;MAPK3;HSPA8;LAMB1	chx05145
chx04725	Cholinergic synapse	Organismal Systems	Nervous system	5	277	113	8618	0.298001	0.723506	1.37663	GNB1;GNG2;ATF4;MAPK3;GNG11	chx04725
chx00640	Propanoate metabolism	Metabolism	Carbohydrate metabolism	2	277	34	8618	0.298919	0.723506	1.83011	LDHB;LDH-A	chx00640
chx04270	Vascular smooth muscle contraction	Organismal Systems	Circulatory system	6	277	141	8618	0.300488	0.723506	1.32391	MYL6B;ACTG2;CALM2;LOC102188874;MAPK3;CALM1	chx04270
chx04730	Long-term depression	Organismal Systems	Nervous system	3	277	61	8618	0.312407	0.74497	1.53009	LOC102188874;MAPK3;PPP2R1A	chx04730
chx04978	Mineral absorption	Organismal Systems	Digestive system	3	277	62	8618	0.32128	0.745163	1.50542	HMOX1;FTH1;FTL	chx04978
chx04022	cGMP-PKG signaling pathway	Environmental Information Processing	Signal transduction	7	277	173	8618	0.321572	0.745163	1.25886	CALM2;NOS3;ATF4;MAPK3;LOC106502520;LOC102181869;CALM1	chx04022
chx04935	Growth hormone synthesis, secretion and action	Organismal Systems	Endocrine system	5	277	118	8618	0.329738	0.745163	1.3183	JUNB;LOC102188874;SHC1;ATF4;MAPK3	chx04935
chx05225	Hepatocellular carcinoma	Human Diseases	Cancer: specific types	7	277	175	8618	0.332005	0.745163	1.24448	GSTM3;SHC1;ACTB;MAPK3;HMOX1;TXNRD1;ACTG1	chx05225
chx05032	Morphine addiction	Human Diseases	Substance dependence	4	277	91	8618	0.335524	0.745163	1.36756	GNB1;GNG2;LOC102188874;GNG11	chx05032
chx05150	Staphylococcus aureus infection	Human Diseases	Infectious disease: bacterial	4	277	91	8618	0.335524	0.745163	1.36756	C3;MAP28;C1S;C1R	chx05150
chx00310	Lysine degradation	Metabolism	Amino acid metabolism	3	277	64	8618	0.339027	0.745163	1.45837	PLOD3;LOC102185508;PLOD1	chx00310
chx04071	Sphingolipid signaling pathway	Environmental Information Processing	Signal transduction	5	277	120	8618	0.342535	0.745163	1.29633	CTSD;ABCC1;NOS3;MAPK3;PPP2R1A	chx04071
chx04114	Oocyte meiosis	Cellular Processes	Cell growth and death	5	277	120	8618	0.342535	0.745163	1.29633	CALM2;MAPK3;YWHAZ;CALM1;PPP2R1A	chx04114
chx04726	Serotonergic synapse	Organismal Systems	Nervous system	5	277	120	8618	0.342535	0.745163	1.29633	GNB1;GNG2;LOC102188874;MAPK3;GNG11	chx04726
chx01522	Endocrine resistance	Human Diseases	Drug resistance: antineoplastic	4	277	93	8618	0.350235	0.752999	1.33815	LOC102188874;SHC1;MAPK3;NOTCH3	chx01522
chx04137	Mitophagy - animal	Cellular Processes	Transport and catabolism	3	277	66	8618	0.356746	0.752999	1.41418	ATF4;BNIP3;OPTN	chx04137
chx05216	Thyroid cancer	Human Diseases	Cancer: specific types	2	277	39	8618	0.358282	0.752999	1.59548	MAPK3;TPM3	chx05216
chx05219	Bladder cancer	Human Diseases	Cancer: specific types	2	277	39	8618	0.358282	0.752999	1.59548	VEGFA;MAPK3	chx05219
chx04350	TGF-beta signaling pathway	Environmental Information Processing	Signal transduction	4	277	96	8618	0.372309	0.755714	1.29633	MAPK3;DCN;FBN1;PPP2R1A	chx04350
chx00190	Oxidative phosphorylation	Metabolism	Energy metabolism	5	277	125	8618	0.374647	0.755714	1.24448	LOC102176290;NDUFV2;NDUFA12;LOC102179036;NDUFS2	chx00190
chx04970	Salivary secretion	Organismal Systems	Digestive system	4	277	97	8618	0.379658	0.755714	1.28297	MAP28;CALM2;LOC102188874;CALM1	chx04970
chx05215	Prostate cancer	Human Diseases	Cancer: specific types	4	277	97	8618	0.379658	0.755714	1.28297	PLAU;PDGFRA;ATF4;MAPK3	chx05215
chx00561	Glycerolipid metabolism	Metabolism	Lipid metabolism	3	277	69	8618	0.383196	0.755714	1.35269	AKR1B1;GPAT4;DGKQ	chx00561
chx05211	Renal cell carcinoma	Human Diseases	Cancer: specific types	3	277	69	8618	0.383196	0.755714	1.35269	VEGFA;MAPK3;EPAS1	chx05211
chx04360	Axon guidance	Organismal Systems	Development and regeneration	7	277	185	8618	0.384753	0.755714	1.17721	SLIT3;ITGB1;MAPK3;LOC102175348;LOC102174891;PARD3;CFL1	chx04360
chx05152	Tuberculosis	Human Diseases	Infectious disease: bacterial	7	277	185	8618	0.384753	0.755714	1.17721	CTSD;C3;MAP28;CALM2;LSP1;MAPK3;CALM1	chx05152
chx05222	Small cell lung cancer	Human Diseases	Cancer: specific types	4	277	98	8618	0.386999	0.755714	1.26987	ITGB1;LOC102183372;FN1;LAMB1	chx05222
chx04068	FoxO signaling pathway	Environmental Information Processing	Signal transduction	5	277	129	8618	0.400345	0.766216	1.20589	AGAP2;PRMT1;MAPK3;BNIP3;BCL6	chx04068
chx04061	Viral protein interaction with cytokine and cytokine receptor	Environmental Information Processing	Signaling molecules and interaction	4	277	100	8618	0.401645	0.766216	1.24448	ACKR3;LOC102181582;LOC102175889;CSF1	chx04061
chx04916	Melanogenesis	Organismal Systems	Endocrine system	4	277	100	8618	0.401645	0.766216	1.24448	CALM2;LOC102188874;MAPK3;CALM1	chx04916
chx04625	C-type lectin receptor signaling pathway	Organismal Systems	Immune system	4	277	101	8618	0.408947	0.774189	1.23215	CALM2;LSP1;MAPK3;CALM1	chx04625
chx04070	Phosphatidylinositol signaling system	Environmental Information Processing	Signal transduction	4	277	102	8618	0.41623	0.776129	1.22008	CALM2;MTMR14;CALM1;DGKQ	chx04070
chx04925	Aldosterone synthesis and secretion	Organismal Systems	Endocrine system	4	277	102	8618	0.41623	0.776129	1.22008	CALM2;LOC102188874;ATF4;CALM1	chx04925
chx00513	Various types of N-glycan biosynthesis	Metabolism	Glycan biosynthesis and metabolism	2	277	45	8618	0.426928	0.778546	1.38275	RPN2;RPN1	chx00513
chx03050	Proteasome	Genetic Information Processing	Folding, sorting and degradation	2	277	45	8618	0.426928	0.778546	1.38275	PSMB5;PSME2	chx03050
chx04218	Cellular senescence	Cellular Processes	Cell growth and death	6	277	163	8618	0.426944	0.778546	1.14522	CALM2;LOC102171703;MAPK3;CAPN2;CALM1;ZFP36L1	chx04218
chx04620	Toll-like receptor signaling pathway	Organismal Systems	Immune system	4	277	107	8618	0.45231	0.812846	1.16306	CTSK;SPP1;MAPK3;IRF3	chx04620
chx04928	Parathyroid hormone synthesis, secretion and action	Organismal Systems	Endocrine system	4	277	107	8618	0.45231	0.812846	1.16306	LOC102188874;NACA;ATF4;MAPK3	chx04928
chx00980	Metabolism of xenobiotics by cytochrome P450	Metabolism	Xenobiotics biodegradation and metabolism	3	277	78	8618	0.460682	0.819821	1.19661	LOC108633281;GSTM3;LOC106503208	chx00980
chx00220	Arginine biosynthesis	Metabolism	Amino acid metabolism	1	277	19	8618	0.462802	0.819821	1.63747	NOS3	chx00220
chx00270	Cysteine and methionine metabolism	Metabolism	Amino acid metabolism	2	277	49	8618	0.470517	0.827576	1.26987	LDHB;LDH-A	chx00270
chx03018	RNA degradation	Genetic Information Processing	Folding, sorting and degradation	3	277	80	8618	0.477361	0.831165	1.1667	LOC102187810;ENO1;PABPC4	chx03018
chx04979	Cholesterol metabolism	Organismal Systems	Digestive system	2	277	50	8618	0.481103	0.831165	1.24448	NPC2;LRP1	chx04979
chx04140	Autophagy - animal	Cellular Processes	Transport and catabolism	5	277	142	8618	0.482612	0.831165	1.09549	CTSD;MTMR14;MAPK3;BNIP3;CTSB	chx04140
chx05030	Cocaine addiction	Human Diseases	Substance dependence	2	277	51	8618	0.491559	0.840735	1.22008	LOC102188874;ATF4	chx05030
chx00510	N-Glycan biosynthesis	Metabolism	Glycan biosynthesis and metabolism	2	277	52	8618	0.501881	0.846711	1.19661	RPN2;RPN1	chx00510
chx00520	Amino sugar and nucleotide sugar metabolism	Metabolism	Carbohydrate metabolism	2	277	52	8618	0.501881	0.846711	1.19661	HK1;GPI	chx00520
chx00511	Other glycan degradation	Metabolism	Glycan biosynthesis and metabolism	1	277	23	8618	0.528759	0.886028	1.35269	MAN2B1	chx00511
chx04390	Hippo signaling pathway	Environmental Information Processing	Signal transduction	5	277	151	8618	0.537276	0.894258	1.0302	ACTB;PARD3;YWHAZ;PPP2R1A;ACTG1	chx04390
chx04727	GABAergic synapse	Organismal Systems	Nervous system	3	277	90	8618	0.556816	0.920602	1.03706	GNB1;GNG2;GNG11	chx04727
chx04657	IL-17 signaling pathway	Organismal Systems	Immune system	3	277	92	8618	0.571825	0.931464	1.01452	LOC102181582;MAPK3;LOC102175889	chx04657
chx04977	Vitamin digestion and absorption	Organismal Systems	Digestive system	1	277	26	8618	0.572873	0.931464	1.19661	ABCC1	chx04977
chx04380	Osteoclast differentiation	Organismal Systems	Development and regeneration	4	277	125	8618	0.574653	0.931464	0.995581	JUNB;CTSK;MAPK3;CSF1	chx04380
chx05204	Chemical carcinogenesis	Human Diseases	Cancer: overview	3	277	93	8618	0.579212	0.932756	1.00361	LOC108633281;GSTM3;LOC102183750	chx05204
chx00480	Glutathione metabolism	Metabolism	Metabolism of other amino acids	2	277	61	8618	0.588499	0.941599	1.02006	GSTM3;GSR	chx00480
chx04392	Hippo signaling pathway - multiple species	Environmental Information Processing	Signal transduction	1	277	28	8618	0.599971	0.9538	1.11114	DCHS1	chx04392
chx05161	Hepatitis B	Human Diseases	Infectious disease: viral	5	277	166	8618	0.621945	0.973396	0.937106	HSPG2;ATF4;MAPK3;IRF3;YWHAZ	chx05161
chx04020	Calcium signaling pathway	Environmental Information Processing	Signal transduction	6	277	201	8618	0.631217	0.973396	0.928714	PDGFRA;CALM2;LOC102188874;NOS3;CALM1;ASPH	chx04020
chx05231	Choline metabolism in cancer	Human Diseases	Cancer: overview	3	277	101	8618	0.635351	0.973396	0.924116	PDGFRA;MAPK3;DGKQ	chx05231
chx00062	Fatty acid elongation	Metabolism	Lipid metabolism	1	277	31	8618	0.637439	0.973396	1.00361	LOC102182233	chx00062
chx01040	Biosynthesis of unsaturated fatty acids	Metabolism	Lipid metabolism	1	277	31	8618	0.637439	0.973396	1.00361	LOC102182233	chx01040
chx04927	Cortisol synthesis and secretion	Organismal Systems	Endocrine system	2	277	67	8618	0.639772	0.973396	0.928714	LOC102188874;ATF4	chx04927
chx04929	GnRH secretion	Organismal Systems	Endocrine system	2	277	67	8618	0.639772	0.973396	0.928714	SPP1;MAPK3	chx04929
chx04640	Hematopoietic cell lineage	Organismal Systems	Immune system	3	277	104	8618	0.655016	0.983279	0.897459	CD44;TFRC;CSF1	chx04640
chx04217	Necroptosis	Cellular Processes	Cell growth and death	5	277	173	8618	0.658163	0.983279	0.899188	CHMP4B;CAPN2;FTH1;FTL;PYGL	chx04217
chx04621	NOD-like receptor signaling pathway	Organismal Systems	Immune system	5	277	173	8618	0.658163	0.983279	0.899188	MAP28;MAPK3;IRF3;LOC102175889;CTSB	chx04621
chx05164	Influenza A	Human Diseases	Infectious disease: viral	5	277	175	8618	0.668094	0.990652	0.888912	ACTB;MAPK3;IRF3;LOC102175889;ACTG1	chx05164
chx05218	Melanoma	Human Diseases	Cancer: specific types	2	277	71	8618	0.671087	0.990652	0.876392	PDGFRA;MAPK3	chx05218
chx04750	Inflammatory mediator regulation of TRP channels	Organismal Systems	Sensory system	3	277	109	8618	0.686082	0.994331	0.856291	CALM2;LOC102188874;CALM1	chx04750
chx05169	Epstein-Barr virus infection	Human Diseases	Infectious disease: viral	6	277	213	8618	0.686318	0.994331	0.876392	SNW1;LOC102171703;IRF3;VIM;CD44;PDIA3	chx05169
chx05212	Pancreatic cancer	Human Diseases	Cancer: specific types	2	277	77	8618	0.713892	0.994331	0.808102	VEGFA;MAPK3	chx05212
chx05220	Chronic myeloid leukemia	Human Diseases	Cancer: specific types	2	277	77	8618	0.713892	0.994331	0.808102	SHC1;MAPK3	chx05220
chx05224	Breast cancer	Human Diseases	Cancer: specific types	4	277	150	8618	0.715854	0.994331	0.829651	SHC1;MAPK3;NOTCH3;HEYL	chx05224
chx05322	Systemic lupus erythematosus	Human Diseases	Immune disease	4	277	150	8618	0.715854	0.994331	0.829651	C3;ACTN4;C1S;C1R	chx05322
chx04917	Prolactin signaling pathway	Organismal Systems	Endocrine system	2	277	78	8618	0.720555	0.994331	0.797741	SHC1;MAPK3	chx04917
chx00040	Pentose and glucuronate interconversions	Metabolism	Carbohydrate metabolism	1	277	39	8618	0.721125	0.994331	0.797741	AKR1B1	chx00040
chx04960	Aldosterone-regulated sodium reabsorption	Organismal Systems	Excretory system	1	277	39	8618	0.721125	0.994331	0.797741	MAPK3	chx04960
chx01524	Platinum drug resistance	Human Diseases	Drug resistance: antineoplastic	2	277	79	8618	0.727088	0.994331	0.787643	GSTM3;MAPK3	chx01524
chx05016	Huntington disease	Human Diseases	Neurodegenerative disease	5	277	188	8618	0.727977	0.994331	0.827445	LOC102176290;NDUFV2;NDUFA12;LOC102179036;NDUFS2	chx05016
chx00250	Alanine, aspartate and glutamate metabolism	Metabolism	Amino acid metabolism	1	277	40	8618	0.730129	0.994331	0.777798	ASNS	chx00250
chx00760	Nicotinate and nicotinamide metabolism	Metabolism	Metabolism of cofactors and vitamins	1	277	40	8618	0.730129	0.994331	0.777798	NT5E	chx00760
chx04514	Cell adhesion molecules (CAMs)	Environmental Information Processing	Signaling molecules and interaction	4	277	156	8618	0.744092	0.994331	0.797741	ITGB1;LOC102171703;CD99;CADM1	chx04514
chx04010	MAPK signaling pathway	Environmental Information Processing	Signal transduction	8	277	298	8618	0.748249	0.994331	0.835219	PDGFRA;VEGFA;FLNA;DDIT3;ATF4;MAPK3;HSPA8;CSF1	chx04010
chx00590	Arachidonic acid metabolism	Metabolism	Lipid metabolism	2	277	83	8618	0.751941	0.994331	0.749685	LOC108633281;LOC106503208	chx00590
chx03008	Ribosome biogenesis in eukaryotes	Genetic Information Processing	Translation	2	277	83	8618	0.751941	0.994331	0.749685	UTP14A;IMP4	chx03008
chx05160	Hepatitis C	Human Diseases	Infectious disease: viral	4	277	159	8618	0.757392	0.994331	0.78269	MAPK3;IRF3;YWHAZ;PPP2R1A	chx05160
chx04012	ErbB signaling pathway	Environmental Information Processing	Signal transduction	2	277	86	8618	0.769283	0.994331	0.723533	SHC1;MAPK3	chx04012
chx04152	AMPK signaling pathway	Environmental Information Processing	Signal transduction	3	277	125	8618	0.77138	0.994331	0.746686	LOC102187810;EEF2;PPP2R1A	chx04152
chx04658	Th1 and Th2 cell differentiation	Organismal Systems	Immune system	2	277	87	8618	0.774826	0.994331	0.715216	MAPK3;NOTCH3	chx04658
chx04913	Ovarian steroidogenesis	Organismal Systems	Endocrine system	1	277	46	8618	0.778386	0.994331	0.676346	LOC102188874	chx04913
chx04911	Insulin secretion	Organismal Systems	Endocrine system	2	277	88	8618	0.780252	0.994331	0.707089	LOC102188874;ATF4	chx04911
chx00514	Other types of O-glycan biosynthesis	Metabolism	Glycan biosynthesis and metabolism	1	277	47	8618	0.785548	0.994331	0.661956	PLOD3	chx00514
chx03320	PPAR signaling pathway	Organismal Systems	Endocrine system	2	277	90	8618	0.790762	0.994331	0.691376	PLIN2;UBC	chx03320
chx04973	Carbohydrate digestion and absorption	Organismal Systems	Digestive system	1	277	48	8618	0.792478	0.994331	0.648165	HK1	chx04973
chx00260	Glycine, serine and threonine metabolism	Metabolism	Amino acid metabolism	1	277	49	8618	0.799186	0.994331	0.634937	PGAM1	chx00260
chx00860	Porphyrin and chlorophyll metabolism	Metabolism	Metabolism of cofactors and vitamins	1	277	49	8618	0.799186	0.994331	0.634937	HMOX1	chx00860
chx04340	Hedgehog signaling pathway	Environmental Information Processing	Signal transduction	1	277	50	8618	0.805677	0.994331	0.622238	CUL3	chx04340
chx05332	Graft-versus-host disease	Human Diseases	Immune disease	1	277	50	8618	0.805677	0.994331	0.622238	LOC102171703	chx05332
chx05330	Allograft rejection	Human Diseases	Immune disease	1	277	52	8618	0.81804	0.994331	0.598306	LOC102171703	chx05330
chx00230	Purine metabolism	Metabolism	Nucleotide metabolism	3	277	137	8618	0.822158	0.994331	0.681283	NT5E;PAPSS2;PKM	chx00230
chx04064	NF-kappa B signaling pathway	Environmental Information Processing	Signal transduction	2	277	99	8618	0.832761	0.994331	0.628524	PLAU;CARD14	chx04064
chx00240	Pyrimidine metabolism	Metabolism	Nucleotide metabolism	1	277	56	8618	0.840462	0.994331	0.55557	NT5E	chx00240
[truncated: 46 more rows]

## Sheet: Table S6
#VALUE!
[truncated: 1 more rows]
